# Supplementary material for: Observing time-dependent energy level renormalisation in an ultrastrongly coupled open system
Source: Nat Commun. 2025 Mar 13;16:2502. doi: 10.1038/s41467-025-57840-4 (PMC11906871; doi:10.1038/s41467-025-57840-4)
Supplement: Supplementary file 3 — Source Data [file 41467_2025_57840_MOESM3_ESM.zip]

Archive with 19 entries (17 files):
- 0_exp data/
- 0_exp data/fig_3b_m.CSV
- __MACOSX/0_exp data/._fig_3b_m.CSV
- 0_exp data/fig_3c.CSV
- __MACOSX/0_exp data/._fig_3c.CSV
- 0_exp data/fig_3b_l.CSV
- __MACOSX/0_exp data/._fig_3b_l.CSV
- 0_exp data/fig_5.CSV
- __MACOSX/0_exp data/._fig_5.CSV
- 0_exp data/fig_4c.CSV
- 0_exp data/fig_4b.CSV
- 0_exp data/fig_3b_r.CSV
- __MACOSX/0_exp data/._fig_3b_r.CSV
- 1_sim code/
- 1_sim code/sim_data_suppl_2025_01_21_15_18.npy
- 1_sim code/sim_data_fig3c_2025_01_21_15_17.npy
- 1_sim code/qc.py
- 1_sim code/qc_thermo.py
- 1_sim code/manuscript_sims_2025_01_share.ipynb
