# Supplementary material for: Observing time-dependent energy level renormalisation in an ultrastrongly coupled open system
Source: Nat Commun. 2025 Mar 13;16:2502. doi: 10.1038/s41467-025-57840-4 (PMC11906871; doi:10.1038/s41467-025-57840-4)
Supplement: Supplementary file 3 — Source Data [file 41467_2025_57840_MOESM3_ESM.zip › 0_exp data/fig_3b_m.CSV]

x	y	yerr
0.6383135635771552,	0.7725226056326686,	0.0720111176898655,
0.7494135758276849,	0.7725257720128553,	0.07201031538486594,
0.8605135880782145,	0.8123603842714853,	0.06775730419382382,
0.9716136003287442,	0.3179058377290416,	0.10024639468490673,
0.08271361257927384,	-0.08780795726148793,	0.10372602883602368,
0.19381362482980347,	-0.5504117345744379,	0.08837651095976627,
0.30491363708033326,	-0.6614710021189927,	0.07903113491735284,
0.4160136493308628,	-0.3026938734797029,	0.10006214817199902,
0.5271136615813925,	0.10736083387655482,	0.10472397492731293,
0.638213674	0.629116993	0.08450723
