# Supplementary material for: Observing time-dependent energy level renormalisation in an ultrastrongly coupled open system
Source: Nat Commun. 2025 Mar 13;16:2502. doi: 10.1038/s41467-025-57840-4 (PMC11906871; doi:10.1038/s41467-025-57840-4)
Supplement: Supplementary file 3 — Source Data [file 41467_2025_57840_MOESM3_ESM.zip › 0_exp data/fig_3c.CSV]

x	y	yerr
-2.4756509027228772,	0.28326659729818504,	0.02526069778245252,
-2.394830854160409,	0.2979349153277587,	0.023035071478100463,
-2.314010805597941,	0.23880350827925997,	0.04185160188684324,
-2.2331907570354734,	0.24876253936575157,	0.04306335487868407,
-2.152370708473005,	0.3366618753381957,	0.019118807193593323,
-2.071550659910537,	0.2657131478000362,	0.02424832476956048,
-1.9907306113480692,	0.32065260550309393,	0.021630272652824807,
-1.909910562785601,	0.2696906330058386,	0.03174910660154841,
-1.8290905142231328,	0.29874898043698755,	0.024986688623709133,
-1.748270465660665,	0.28190805882535236,	0.02933735907975708,
-1.6674504170981967,	0.312942402285849,	0.017405926467974474,
-1.5866303685357288,	0.3141165513670104,	0.028077166827470103,
-1.5058103199732604,	0.30986083478127235,	0.02710679115803451,
-1.4249902714107927,	0.39390348505078443,	0.01755728668580699,
-1.3441702228483245,	0.3807465971708098,	0.028673412156041106,
-1.2633501742858566,	0.5033118239028991,	0.0219550383063338,
-1.1825301257233884,	0.40488923479603217,	0.02250053718670531,
-1.1017100771609205,	0.4720844067076582,	0.023071719033518998,
-1.0208900285984523,	0.49715287639543915,	0.02985459526791167,
-0.9400699800359843,	0.46908434532990434,	0.01697191170405373,
-0.8592499314735161,	0.5388331479018162,	0.028141738090875775,
-0.7784298829110482,	0.5954862282337795,	0.02518059338844084,
-0.6976098343485801,	0.6635586736246598,	0.02074467830591285,
-0.6167897857861121,	0.6896496712089433,	0.01617337837473685,
-0.535969737223644,	0.7353894044251492,	0.017917534922454473,
-0.45514968866117594,	0.7586805955996614,	0.02084180761913569,
-0.3743296400987079,	0.8826704251147499,	0.014708344316786132,
-0.29350959153623984,	0.8619019591725398,	0.022031237140150668,
-0.21268954297377177,	0.9668415944085988,	0.01857445867379326,
-0.13186949441130374,	1.0088355405839533,	0.03199007874600261,
-0.05104944584883562,	1.0643849631276487,	0.018001946050002805,
0.029770602713632393,	-1.0313982576566385,	0.0299734438868766,
0.11059065127610042,	-1.0835021381090435,	0.020354426456338198,
0.19141069983856854,	-1.0375492778379418,	0.02338425435917952,
0.27223074840103656,	-1.0026387815896358,	0.02162766748465822,
0.35305079696350455,	-0.9251940804376757,	0.035301059473470765,
0.4338708455259727,	-0.9633915603910969,	0.08275965542608323,
0.5146908940884408,	-0.8618165562429324,	0.029135433362263884,
0.5955109426509086,	-0.8050709375778747,	0.020490833392477887,
0.6763309912133768,	-0.8388681871865072,	0.019232322480000324,
0.757151039775845,	-0.7924670345671576,	0.047726425330079196,
0.8379710883383128,	-0.8217037806781061,	0.031301798899567426,
0.918791136900781,	-0.7372920209865652,	0.03961041955461249,
0.9996111854632491,	-0.7329581680782083,	0.03291327564337271,
1.0804312340257172,	-0.6956993349320769,	0.02805986443937864,
1.1612512825881853,	-0.6381124485338082,	0.02405605942211027,
1.2420713311506533,	-0.5597077766893244,	0.018319339923952453,
1.3228913797131212,	-0.5653273965204433,	0.045072626344945896,
1.4037114282755894,	-0.6116304011710436,	0.02886390115390033,
1.4845314768380575,	-0.5372626256396638,	0.028351086960165316,
1.5653515254005257,	-0.5170962185086838,	0.03425579351439791,
1.6461715739629939,	-0.5946826134451342,	0.044910864928779305,
1.7269916225254613,	-0.5447016495376628,	0.03273039020094602,
1.8078116710879295,	-0.5370723858962916,	0.027492401301999456,
1.8886317196503977,	-0.546705710509461,	0.02951632014073623,
1.9694517682128658,	-0.3958254122997663,	0.02771823167236333,
2.050271816775334,	-0.4565635886412809,	0.032979762920276906,
2.131091865337802,	-0.4158792858439829,	0.044124296751512596,
2.21191191390027,	-0.38363361591889256,	0.02743775896168343,
2.292731962462738,	-0.5486203119096363,	0.05509590758470961,
2.3735520110252057,	-0.40617070868869953,	0.02714582007099354,
2.45437206	-0.38412745	0.032510775
