# Supplementary material for: Observing time-dependent energy level renormalisation in an ultrastrongly coupled open system
Source: Nat Commun. 2025 Mar 13;16:2502. doi: 10.1038/s41467-025-57840-4 (PMC11906871; doi:10.1038/s41467-025-57840-4)
Supplement: Supplementary file 3 — Source Data [file 41467_2025_57840_MOESM3_ESM.zip › 0_exp data/fig_3b_l.CSV]

x	y	yerr
0.05625444413647237,	0.5665305330374906,	0.09015317222326082,
0.16735445638700203,	0.21509831128526447,	0.10528709207582043,
0.2784544686375317,	-0.497031512363588,	0.09279838785359579,
0.3895544808880614,	-0.8009256489847899,	0.06585735425045978,
0.500654493138591,	-0.6713919688765603,	0.08028896664270722,
0.6117545053891207,	-0.20425315835462454,	0.10457984283220866,
0.7228545176396505,	0.0356865408374496,	0.10507547621569321,
0.83395452989018,	0.6713552271414245,	0.08267292399548198,
0.9450545421407097,	0.8470729967606998,	0.06321078115421858,
0.056154554	0.630832066	0.085640956
