# Supplementary material for: Observing time-dependent energy level renormalisation in an ultrastrongly coupled open system
Source: Nat Commun. 2025 Mar 13;16:2502. doi: 10.1038/s41467-025-57840-4 (PMC11906871; doi:10.1038/s41467-025-57840-4)
Supplement: Supplementary file 3 — Source Data [file 41467_2025_57840_MOESM3_ESM.zip › 0_exp data/fig_5.CSV]

x	y	yerr
-3.283851388347558,	0.08425398165161829,	0.006163579612366804,
-3.20303133978509,	0.048457761307431846,	0.012803115007297697,
-3.1222112912226216,	0.052805857948987955,	0.01352565871901325,
-3.0413912426601537,	0.044035148310933525,	0.011296821737198329,
-2.9605711940976853,	0.08200935255717612,	0.009300584128043948,
-2.879751145535218,	0.0931905196268924,	0.010764044694266041,
-2.7989310969727494,	0.09910255644922222,	0.010442399139469408,
-2.7181110484102815,	0.0589087156721993,	0.010754410309620904,
-2.637290999847813,	0.07718901166605663,	0.014670450421529918,
-2.556470951285345,	0.1253075253826586,	0.015340064703970363,
-2.4756509027228772,	0.1037432975503127,	0.009251454676863474,
-2.394830854160409,	0.11133254261360809,	0.0086077627864524,
-2.314010805597941,	0.0910393770229605,	0.015955141491202612,
-2.2331907570354734,	0.09673708507045753,	0.016746184674508488,
-2.152370708473005,	0.13351625955421242,	0.007582300850259472,
-2.071550659910537,	0.10744020635446377,	0.009804727536298746,
-1.9907306113480692,	0.1321482997787422,	0.008914331914866794,
-1.909910562785601,	0.11323748087092694,	0.013330788731487105,
-1.8290905142231328,	0.12773938343107422,	0.010683832942653525,
-1.748270465660665,	0.1226820356517071,	0.01276716581834025,
-1.6674504170981967,	0.13852041155293504,	0.007704536298668837,
-1.5866303685357288,	0.14131918347120692,	0.012631751727106379,
-1.5058103199732604,	0.1415737977643739,	0.012384951367466713,
-1.4249902714107927,	0.18260624824037724,	0.008139227939459828,
-1.3441702228483245,	0.1789080073152946,	0.013473273483954714,
-1.2633501742858566,	0.23945344451796302,	0.010445233545694916,
-1.1825301257233884,	0.1948004981058637,	0.01082546897999832,
-1.1017100771609205,	0.22939511018639364,	0.01121100263996021,
-1.0208900285984523,	0.24365279103901683,	0.01463162702609204,
-0.9400699800359843,	0.23153629333151038,	0.008377200317658446,
-0.8592499314735161,	0.26745746904629775,	0.013968550512636449,
-0.7784298829110482,	0.296775722358057,	0.01254938978928872,
-0.6976098343485801,	0.33150786258256615,	0.010363852118141505,
-0.6167897857861121,	0.34482393048540205,	0.008086667960890987,
-0.535969737223644,	0.3673938406910875,	0.008951437063501037,
-0.45514968866117594,	0.3781077901095248,	0.010387045439761832,
-0.3743296400987079,	0.4381259742881066,	0.007300695141246072,
-0.29350959153623984,	0.4254279359965128,	0.010874443020157634,
-0.21268954297377177,	0.4738454993527808,	0.009103273686601002,
-0.13186949441130374,	0.49021305661450437,	0.015544609257460639,
-0.05104944584883562,	0.5120973915201986,	0.008661104707271404,
0.029770602713632393,	-0.4906935496777727,	0.014260035313939188,
0.11059065127610042,	-0.5091239419901807,	0.009564287388011787,
0.19141069983856854,	-0.48098833389624013,	0.01084050057561164,
0.27223074840103656,	-0.4581004249720317,	0.009881568365196913,
0.35305079696350455,	-0.4162393590240404,	0.015881738414448083,
0.4338708455259727,	-0.4264343676575447,	0.03663262455283621,
0.5146908940884408,	-0.3750492622267615,	0.012679290863024256,
0.5955109426509086,	-0.34423302477567963,	0.008761490732839758,
0.6763309912133768,	-0.35222328354913524,	0.008075251723278748,
0.757151039775845,	-0.32659385718835565,	0.019669155508627877,
0.8379710883383128,	-0.33225312518121,	0.012656775778240181,
0.918791136900781,	-0.2924016054458293,	0.015709040570727417,
0.9996111854632491,	-0.28502778930962347,	0.012799090867854006,
1.0804312340257172,	-0.2652223767727827,	0.010697299199316734,
1.1612512825881853,	-0.23845033835832846,	0.008989286327120349,
1.2420713311506533,	-0.20498686033630903,	0.006709258171570867,
1.3228913797131212,	-0.20290925019367084,	0.016177621803230163,
1.4037114282755894,	-0.21513871275174468,	0.010152769593130719,
1.4845314768380575,	-0.18520199672234472,	0.00977301912266836,
1.5653515254005257,	-0.1746935993262289,	0.011572832390971666,
1.6461715739629939,	-0.19690826956022534,	0.014870656208271401,
1.7269916225254613,	-0.17678696329904048,	0.010622891074644767,
1.8078116710879295,	-0.17087655253456607,	0.008747064415800417,
1.8886317196503977,	-0.17053686907538368,	0.009207185377187925,
1.9694517682128658,	-0.1210716385227929,	0.00847821191173527,
2.050271816775334,	-0.13695609866965913,	0.009892991418902253,
2.131091865337802,	-0.12236563301514358,	0.012982847877093903,
2.21191191390027,	-0.11073853475448264,	0.0079201016237479,
2.292731962462738,	-0.1553890586066748,	0.015605148090248828,
2.3735520110252057,	-0.11290276552220457,	0.007545689762508982,
2.454372059587674,	-0.10481027121143521,	0.008870657714048496,
2.535192108150142,	-0.09545118623653515,	0.0074825025650144,
2.6160121567126104,	-0.08941573897131011,	0.010313815706076517,
2.696832205275078,	-0.08439265185978251,	0.016006982686089865,
2.7776522538375463,	-0.07009014073110631,	0.011023301962069536,
2.8584723024000143,	-0.07051498126154881,	0.00818455005357334,
2.9392923509624826,	-0.09187068430006218,	0.014958143841002382,
3.0201123995249506,	-0.03887372971618852,	0.008817260362267662,
3.1009324480874185,	-0.06562135429587751,	0.008529145134878702,
3.1817524966498865,	-0.05942462650817398,	0.005994381509739328,
3.262572545	-0.072972927	0.012076541
