# Supplementary material for: Observing time-dependent energy level renormalisation in an ultrastrongly coupled open system
Source: Nat Commun. 2025 Mar 13;16:2502. doi: 10.1038/s41467-025-57840-4 (PMC11906871; doi:10.1038/s41467-025-57840-4)
Supplement: Supplementary file 3 — Source Data [file 41467_2025_57840_MOESM3_ESM.zip › 0_exp data/fig_4c.CSV]

x	y	yerr
0.096758	1.021690	0.015169
0.168546	0.985548	0.009773
0.234091	1.000203	0.020052
0.304319	0.951771	0.027474
0.377667	0.891038	0.045238
0.461940	0.848984	0.024354
0.538410	0.899571	0.023317
0.613319	0.911614	0.029062
0.688229	0.945438	0.018324
0.756896	0.966673	0.018333
0.828684	0.997008	0.010366
0.892669	1.057833	0.011277
0.956654	1.008468	0.009773
1.026881	0.985548	0.009773
1.093987	0.986980	0.014691
1.164215	0.970268	0.024487
1.234442	0.988413	0.018324
1.301548	0.987311	0.016641
1.371776	0.977283	0.019174
1.440442	0.959841	0.026594
1.513791	0.905806	0.016156
1.590261	0.878084	0.015445
1.668291	0.942573	0.008551
1.733837	0.981328	0.026324
1.807186	0.954033	0.013214
1.875852	0.975520	0.013528
1.946080	0.985548	0.009773
2.013186	1.011663	0.019582
2.080292	0.986980	0.014691
2.150520	0.986980	0.014691
