# Supplementary material for: Observing time-dependent energy level renormalisation in an ultrastrongly coupled open system
Source: Nat Commun. 2025 Mar 13;16:2502. doi: 10.1038/s41467-025-57840-4 (PMC11906871; doi:10.1038/s41467-025-57840-4)
Supplement: Supplementary file 3 — Source Data [file 41467_2025_57840_MOESM3_ESM.zip › 0_exp data/fig_4b.CSV]

x	y	yerr
0.055780	0.702617	0.085688
0.111559	0.688040	0.085987
0.167339	0.480147	0.100184
0.223118	0.222225	0.108183
0.278898	-0.134161	0.109248
0.334677	-0.117987	0.109839
0.390457	-0.488717	0.095570
0.446236	-0.478435	0.096797
0.502016	-0.586473	0.090988
0.557795	-0.399784	0.101448
0.613575	0.216644	0.108762
0.669355	0.070664	0.109798
0.725134	0.575561	0.094255
0.780914	0.651732	0.090481
0.836693	0.832688	0.073333
0.892473	0.708882	0.084467
0.948252	0.680333	0.087529
1.004032	0.426305	0.101445
1.059811	0.298520	0.105520
1.115591	-0.147821	0.108423
1.171370	-0.364882	0.099600
1.227150	-0.459253	0.100641
1.282930	-0.520168	0.093044
1.338709	-0.307294	0.103423
1.394489	-0.292643	0.105689
1.450268	-0.027101	0.110545
1.506048	0.262990	0.107562
1.561827	0.470459	0.099446
1.617607	0.467412	0.102059
1.673386	0.712241	0.083783
1.729166	0.587929	0.092194
1.784945	0.316162	0.105384
1.840725	0.356829	0.104379
1.896505	0.132505	0.107993
1.952284	-0.119995	0.110030
2.008064	-0.032196	0.114272
2.063843	-0.192917	0.107643
2.119623	-0.233052	0.105024
2.175402	-0.397872	0.100040
2.231182	-0.155787	0.108815
2.286961	-0.043985	0.107064
2.342741	0.204570	0.108170
2.398520	0.272130	0.104811
2.454300	0.293961	0.106032
2.510080	0.493560	0.100407
2.565859	0.608100	0.093443
2.621639	0.467281	0.102081
2.677418	0.293910	0.104230
2.733198	0.070390	0.109828
2.788977	0.076649	0.109318
2.844757	-0.197174	0.109396
2.900536	-0.201933	0.108072
2.956316	-0.140849	0.109543
3.012095	-0.320311	0.103850
3.067875	-0.150173	0.110081
3.123655	-0.150163	0.110080
3.179434	-0.013573	0.108067
3.235214	0.170859	0.106242
3.290993	0.137533	0.110879
3.346773	0.434819	0.102356
3.402552	0.344305	0.105918
3.458332	0.592709	0.093703
3.514111	0.580430	0.093446
3.569891	0.483633	0.099663
3.625670	0.074219	0.111206
3.681450	0.012205	0.111003
3.737230	-0.215539	0.107188
3.793009	-0.329915	0.104050
3.848789	-0.365418	0.100866
3.904568	-0.326565	0.105267
3.960348	-0.311941	0.102304
4.016127	-0.147446	0.108389
4.071907	0.014753	0.107663
4.127686	0.232491	0.107133
4.183466	0.389951	0.104200
4.239245	0.600209	0.092407
4.295025	0.803563	0.074522
4.350805	0.536929	0.095979
4.406584	0.477075	0.100636
4.462364	0.252822	0.108674
4.518143	0.099171	0.107509
4.573923	-0.014550	0.108161
4.629702	-0.485730	0.094450
4.685482	-0.355746	0.100743
4.741261	-0.609224	0.089275
4.797041	-0.397836	0.100038
4.852820	-0.205299	0.104017
4.908600	0.025808	0.109996
4.964380	0.348836	0.105355
5.020159	0.525811	0.095547
5.075939	0.791454	0.077431
5.131718	0.755953	0.079850
5.187498	0.717416	0.082728
5.243277	0.348101	0.105460
5.299057	0.271553	0.106653
5.354836	0.083932	0.107160
5.410616	-0.270721	0.102447
5.466395	-0.617396	0.087713
5.522175	-0.399054	0.101398
5.577955	-0.466303	0.096825
5.633734	-0.441398	0.095645
5.689514	-0.071973	0.107239
5.745293	0.198061	0.112563
5.801073	0.585606	0.092580
5.856852	0.777974	0.077673
5.912632	0.825971	0.071944
5.968411	0.763365	0.078215
6.024191	0.635710	0.090926
6.079970	0.519865	0.098641
6.135750	-0.094713	0.108542
6.191530	-0.242617	0.105433
6.247309	-0.295292	0.105896
6.303089	-0.363454	0.103426
6.358868	-0.476166	0.095606
6.414648	-0.421983	0.099129
6.470427	0.002459	0.110105
6.526207	0.154042	0.107765
6.581986	0.498751	0.097475
6.637766	0.655600	0.089744
6.693545	0.728875	0.082981
6.749325	0.800855	0.075174
6.805105	0.499699	0.099472
6.860884	0.523597	0.095873
6.916664	0.352272	0.104947
6.972443	-0.065021	0.109836
7.028223	-0.219786	0.105899
7.084002	-0.421152	0.100301
7.139782	-0.220010	0.105920
7.195561	-0.261358	0.102159
7.251341	-0.408961	0.100150
7.307120	0.038159	0.109099
7.362900	0.165655	0.110157
7.418680	0.222020	0.108209
7.474459	0.464137	0.100350
7.530239	0.585518	0.092596
7.586018	0.385813	0.104744
7.641798	0.493499	0.100418
7.697577	0.249492	0.107177
7.753357	-0.027481	0.108979
7.809136	-0.034269	0.111026
7.864916	0.016026	0.109137
7.920695	-0.269495	0.106445
7.976475	-0.215739	0.107207
8.032255	-0.386709	0.099897
8.088034	-0.327549	0.105343
8.143814	0.002944	0.110055
8.199593	0.137287	0.109260
8.255373	0.346600	0.103702
8.311152	0.401297	0.102721
8.366932	0.294485	0.105963
8.422711	0.354264	0.102796
8.478491	0.370892	0.104618
8.534270	0.374639	0.104148
8.590050	0.227108	0.107690
8.645830	-0.001594	0.112008
8.701609	0.004404	0.111602
8.757389	0.012534	0.110968
8.813168	-0.141880	0.109641
8.868948	-0.211526	0.105579
8.924727	0.060765	0.108956
8.980507	-0.138237	0.106511
9.036286	-0.056768	0.114268
9.092066	0.080903	0.110635
9.147845	0.325290	0.106245
9.203625	0.350458	0.103246
9.259405	0.385666	0.104766
9.315184	0.252622	0.108700
9.370964	0.276016	0.106173
9.426743	0.143906	0.110374
9.482523	0.229298	0.105736
9.538302	-0.108503	0.106405
9.594082	-0.005556	0.109067
9.649861	-0.057162	0.109336
9.705641	-0.215769	0.107210
9.761420	-0.169867	0.108011
9.817200	-0.320348	0.102489
9.872980	-0.219532	0.108868
9.928759	-0.057334	0.109352
9.984539	0.008073	0.108127
10.040318	0.312861	0.107706
10.096098	0.470741	0.099401
10.151877	0.493242	0.098274
10.207657	0.531177	0.096879
10.263436	0.271299	0.108553
10.319216	0.325884	0.106162
10.374995	0.104459	0.108662
10.430775	-0.196511	0.109332
10.486555	-0.125387	0.108750
10.542334	-0.260618	0.106125
10.598114	-0.350621	0.105983
10.653893	-0.269966	0.106492
10.709673	-0.138021	0.106492
10.765452	-0.073075	0.110351
10.821232	0.195262	0.109059
10.877011	0.381976	0.105243
10.932791	0.531227	0.096870
10.988570	0.684041	0.086790
11.044350	0.497075	0.099864
11.100130	0.512202	0.097594
11.155909	0.220082	0.106633
11.211689	0.021360	0.111998
11.267468	-0.102921	0.109023
11.323248	-0.364754	0.100821
11.379027	-0.465887	0.096800
11.434807	-0.298403	0.103171
11.490586	-0.319082	0.103759
11.546366	0.050914	0.108140
11.602145	-0.006189	0.109129
11.657925	0.414837	0.100971
11.713705	0.641835	0.089799
11.769484	0.727279	0.083319
11.825264	0.610681	0.092980
11.881043	0.657952	0.089289
11.936823	0.464217	0.102527
11.992602	0.074212	0.111207
12.048382	-0.124782	0.108694
12.104161	-0.065030	0.109837
12.159941	-0.455307	0.098000
12.215720	-0.410487	0.101532
12.271500	-0.193470	0.104910
12.327280	-0.260152	0.106080
12.383059	0.132739	0.107967
12.438839	0.166172	0.108329
12.494618	0.355739	0.104534
12.550398	0.592377	0.091457
12.606177	0.590387	0.094101
12.661957	0.610386	0.093037
12.717736	0.492512	0.098393
12.773516	0.125732	0.110201
12.829295	0.221911	0.108222
12.885075	0.102076	0.112335
12.940855	-0.308278	0.103519
12.996634	-0.363640	0.102064
13.052414	-0.341715	0.101713
13.108193	-0.388029	0.102594
13.163973	-0.012644	0.109555
13.219752	0.075852	0.109406
13.275532	0.177425	0.109018
13.331311	0.325880	0.106163
13.387091	0.685960	0.086406
13.442870	0.704438	0.085309
13.498650	0.441654	0.101410
