# Supplementary material for: Observing time-dependent energy level renormalisation in an ultrastrongly coupled open system
Source: Nat Commun. 2025 Mar 13;16:2502. doi: 10.1038/s41467-025-57840-4 (PMC11906871; doi:10.1038/s41467-025-57840-4)
Supplement: Supplementary file 3 — Source Data [file 41467_2025_57840_MOESM3_ESM.zip › 0_exp data/fig_3b_r.CSV]

x	y	yerr
0.796593154482045,	-0.29220396128565884,	0.0999229021671943,
0.9076931667325747,	-0.6653509721735784,	0.08089924100346726,
0.018793178983104425,	-0.6299449917127393,	0.08438124920785621,
0.12989319123363413,	-0.3962883946007636,	0.09612082747728735,
0.24099320348416375,	0.12701874183400874,	0.10526429919450701,
0.3520932157346934,	0.5296260666903052,	0.09158843820500481,
0.46319322798522317,	0.716148776243855,	0.07819595226012391,
0.5742932402357528,	0.6741714546426665,	0.08184226341940565,
0.6853932524862825,	0.24175989642630502,	0.10241160855654187,
0.796493265	-0.150624179	0.103488032
