# Supplementary material for: Observing time-dependent energy level renormalisation in an ultrastrongly coupled open system
Source: Nat Commun. 2025 Mar 13;16:2502. doi: 10.1038/s41467-025-57840-4 (PMC11906871; doi:10.1038/s41467-025-57840-4)
Supplement: Supplementary file 3 — Source Data [file 41467_2025_57840_MOESM3_ESM.zip › 1_sim code/qc_thermo.py]

import requests

import datetime
import time

from qutip import *
import scipy.constants as cst
import numpy as np
import scipy as sci
import scipy.stats
from scipy.stats import norm

from scipy import stats, signal
from scipy.integrate import quad

import math
import pandas as pd
import seaborn as sns

from ipywidgets import Output
from IPython.display import clear_output, display
from matplotlib import rcParams
import matplotlib.pyplot as plt
import matplotlib as mpl
#plt.rcParams['text.usetex'] = True

from IPython.display import display, HTML

from qc import QC
qc = QC(dark=False)

class QC_THERMO():
    #Uni FR Color code
    UNIPastelGelb=(255/255,240/255,165/255)
    UNIPastelRot=(245/255,140/255,134/255)
    UNIHellBlau=(147/255,194/255,232/255)
    UNIMittelBlau=(0/255,102/255,204/255)
    UNIMidGray=(178/255,180/255,179/255)
    UNIDarkgrey=(116/255,118/255,120/255)
    UNIBlau=(0/255,74/255,153/255)
    UNIRot=(193/255,0/255,42/255)
    UNIOrange=(233/255,131/255,0)
    UNIMittelGruen=(115/255,150/255,0/255)

    def my_fig_format(self, form=1, scl=1.0):
        import matplotlib.gridspec as gridspec

        import matplotlib as mpl
        mpl.rcParams['figure.dpi']= 300
        import matplotlib.pyplot as plt
        import matplotlib
        import numpy as np

        #For plot
        matplotlib.rc('xtick', labelsize=8) 
        matplotlib.rc('ytick', labelsize=8)
        mpl.rcParams['xtick.major.width'] = 0.5
        mpl.rcParams['ytick.major.width'] = 0.5
        plt.rcParams['xtick.bottom'] =True
        plt.rcParams['ytick.left'] =True
        plt.rcParams['axes.grid'] = False
        csfont = {'fontname':'Helvetica'}
        plt.rcParams["font.family"] = "Helvetica"
        plt.rcParams.update({'font.size': 7})
            
        if form == 0:
            plt.figure(figsize=(scl*3.4,scl*3.4)) #Square
        if form == 1:
            plt.figure(figsize=(scl*3.4,scl*2.1)) #Golden ratio
        if form == 2:
            plt.figure(figsize=(scl*3.4,scl*3.4*5/20)) #16/9
    
    def sort_dataset(self, x, y, yerr):
        # Combine the arrays for sorting
        combined = np.array([x, y, yerr]).T

        # Sort the array by the first column (x values)
        sorted_combined = combined[combined[:, 0].argsort()]

        # Split the arrays back into separate variables
        x_sorted, y_sorted, yerr_sorted = sorted_combined.T

        return x_sorted, y_sorted, yerr_sorted
    
    def filter_large_uncertainties(self, x, y, yerr, max_uncertainty=1.0):
        # Create a mask for valid data points
        valid_mask = (yerr > 0) & (yerr <= max_uncertainty)

        # Apply the mask to filter the data
        x_filtered = x[valid_mask]
        y_filtered = y[valid_mask]
        yerr_filtered = yerr[valid_mask]

        return x_filtered, y_filtered, yerr_filtered
    
    def unwrap_phase(self, phases):
        """
        Unwrap a phase array to remove the modulo 2pi effect.

        Args:
        phases (list of float): List of phase values, each within 0 to 2pi.

        Returns:
        list of float: Unwrapped phase values.
        """
        unwrapped_phases = np.unwrap(phases)
        return unwrapped_phases.tolist()

    def calculate_differences_with_x_centers(self, x_values, values, uncertainties):
        """
        Calculate the differences between each data point, the uncertainties associated with these differences,
        and the midpoints of subsequent x values.

        Args:
        x_values (list of float): List of x-values associated with each measurement.
        values (list of float): List of measurement values.
        uncertainties (list of float): List of uncertainties corresponding to each value.
        
        Returns:
        list of float: Midpoints of subsequent x values.
        list of float: Differences between each pair of subsequent values.
        list of float: Uncertainties associated with each difference.       
        """
        differences = []
        difference_uncertainties = []
        x_centers = []

        for i in range(len(values) - 1):
            # Calculate the difference
            diff = values[i + 1] - values[i]
            differences.append(diff)

            # Calculate the uncertainty associated with the difference
            uncertainty = np.sqrt(uncertainties[i]**2 + uncertainties[i + 1]**2)
            difference_uncertainties.append(uncertainty)

            # Calculate the midpoint of subsequent x values
            x_midpoint = (x_values[i] + x_values[i + 1]) / 2.0
            x_centers.append(x_midpoint)

        return np.array(x_centers), np.array(differences), np.array(difference_uncertainties)

    def remove_constant_slope(self, x_values, unwrapped_phases):
        from scipy.stats import linregress

        """
        Identify and subtract a constant slope from unwrapped phase data.

        Args:
        x_values (array-like): Array of x-values (e.g., time or another independent variable).
        unwrapped_phases (array-like): Array of unwrapped phase values.

        Returns:
        np.ndarray: Phase data with the constant slope subtracted.
        """
        # Perform linear regression to find the slope and intercept
        slope, intercept, _, _, _ = linregress(x_values, unwrapped_phases)

        # Calculate the fitted line (linear trend)
        fitted_line = slope * x_values + intercept

        # Subtract the linear trend from the original data
        detrended_data = unwrapped_phases - fitted_line

        return detrended_data

    # Function to create subsets based on your criteria
    def create_subsets(self, x, y, yerr):
        subsets = []
        start = 0
        for i in range(1, len(x)):
            # Check for the condition to start a new subset
            if (y[i-1] > 0.7 and y[i] < 0.7) or (i == len(x) - 1):
                subsets.append((slice(start, i), np.mean(x[start:i])))
                start = i
        return subsets

    def significant_digit(self, x):
        import math
        if math.isnan(x) or math.isinf(x):
            return 0
        try:
            y = -int(math.floor(math.log10(abs(x))))
        except:
            y = 0
        return y

    def prnt_rslts(self, arg_names, popt, perr, verbose=False):
        m,v,e = arg_names, popt, perr
        n = max(self.significant_digit(e),0)
        #s_v = '%%%i.%if'%(6+n,n)
        #s_e = '%%%i.%if'%(1+n,n)
        #txt += '%5s'%m + ' '+r'= ' + s_v%v + r' $\pm$ ' + s_e%e + '\n'
        if e==float('Inf'):
            s_v = '%%.%if'%(n)
            txt = '%5s'%m + ' '+r'= ' + s_v%v + '(inf)'
        else:
            s_v = '%%.%if'%(n)
            txt = '%5s'%m + ' '+r'= ' + s_v%v + '(%i)'%(e*10**n)
        if verbose==True: print(txt)
        return txt

    def lamb_dicke(self, kvec, mvec, omega_m, mass):
        '''computes the Lamb Dicke parameter
        @ var kvec: effective laser wavevector
        @ var mvec: mode vector 
        @ var omega_m: motional frequency in 2 pi Hz
        @ var mass: Atomic mass in kg

        returns: Lamb-Dicke parameter
        '''
        return np.dot(kvec, mvec) * 2 * np.sqrt(2) * np.pi / (279.6 * cst.nano) * np.sqrt(cst.hbar/(2*mass*omega_m))
    
    def time_average_CB_shift(self, g, delta):
        return -2*g**2*np.sign(delta)/(np.abs(delta) + np.sqrt(delta**2 + 4*g**2))

    def disp_ac_stark_shift(self, g, delta ,N_photons):
        return -g**2/delta*(2*N_photons+1)
    
    def para_QRMtoTI(self, g, delta, wc, verbose=True):
        import scipy.constants as cst
        omega_1 = wc
        eta_1=self.lamb_dicke([0,0,1], [0,0,1], omega_1 * cst.mega, 25 * cst.atomic_mass)

        Omega=2*g/eta_1
        omega_z = -np.sqrt((omega_1-delta)**2-Omega**2)
        if verbose:
            print("-----------------------")
            print("Analog TI parameters:")
            print("-----------------------")
            print("Mode freq. omega_1 (2pi MHz): ",np.round(omega_1/(2*np.pi),3))
            print("LD parameter eta: ",np.round(eta_1,3))
            print("Laser Rabi rate Omega (2pi MHz): ",np.round(Omega/(2*np.pi),3))
            print("Laser detuning omega_z (2pi MHz): ",np.round(omega_z/(2*np.pi),3))
        return Omega, omega_z, omega_1, eta_1


    def basis_trans(self, s_xyz, omega_z, Omega):
        omega_z_tilde = (omega_z**2 + Omega**2)**0.5
        if omega_z>0:        
            nb_s_x_l = (omega_z*s_xyz[0]-Omega*s_xyz[2])/omega_z_tilde
            nb_s_y_l = s_xyz[1]
            nb_s_z_l = (omega_z*s_xyz[2]+Omega*s_xyz[0])/omega_z_tilde
        if omega_z<0:        
            nb_s_x_l = (-omega_z*s_xyz[0]+Omega*s_xyz[2])/omega_z_tilde
            nb_s_y_l = s_xyz[1]
            nb_s_z_l = (-omega_z*s_xyz[2]-Omega*s_xyz[0])/omega_z_tilde  
        s_xyz_l = np.array([nb_s_x_l, nb_s_y_l, nb_s_z_l])
        return s_xyz_l

    
    def QPN(self, sigma_true, r):
        # Define QPN for spin states
        # True sigma_x,y,z values <sigma_l>_true
        # Number of measurement repetitions r
        return 2*np.sqrt(1/r*((sigma_true+1)/2)*(1-((sigma_true+1)/2)))

    def gen_sigma(self, sigma_true, r):
        # Define QPN for spin states
        # True sigma_x,y,z values <sigma_l>_true
        # Number of measurement repetitions r
        TQPN=self.QPN(sigma_true, r)
        return np.random.normal(loc=sigma_true, scale=TQPN), TQPN

    def add_dec(self, t, rate):
        return np.exp(-t*rate)

    def add_tech_noise(self, sigma_true, strength=0.01):
        return np.random.normal(loc=sigma_true, scale=strength)
        
    def calc_omega_of_t(self, t, s_x, s_y):
        return ((s_y*np.gradient(s_x,t)-s_x*np.gradient(s_y,t))/(s_x**2+s_y**2))
        
    def max_change_from_average(self, dataset, wa):
        
        # Calculate the deviations from the average.
        deviations = [x - wa for x in dataset]

        # Find the maximum deviation.
        max_deviation = max(deviations, key=abs)
        
        return max_deviation 

    def analyse_dyn_zero_crossing(self, t, y, mode_freq=1, norm_freq=1, verbose=False, VERS=2):
        from scipy.ndimage import gaussian_filter1d

        y = y - np.mean(y)

        if VERS == 1:
            zeros = np.nonzero(np.diff(y > 0))[0]
            t_zeros = [t[i] for i in zeros]

        if VERS == 2 or VERS == 3:
            # If version 3, smooth the data with a Gaussian filter
            if VERS == 3:
                sigma = 5  # Adjust this value based on the amount of noise. Higher sigma will smooth more.
                y = gaussian_filter1d(y, sigma)

            target_freq = mode_freq
            target_voltage = 0
            time = t
            data = y

            candidates = []
            for i in range(len(data) - 1):
                if data[i] < target_voltage and data[i+1] > target_voltage:
                    # positive crossing
                    candidates.append(time[i])
                elif data[i] > target_voltage and data[i+1] < target_voltage:
                    # negative crossing
                    candidates.append(time[i])

            # group candidates by threshold
            groups = [[]]
            time_thresh = target_freq / 5
            group_idx = 0

            for i in range(len(candidates) - 1):
                if candidates[i+1] - candidates[i] < time_thresh:
                    groups[group_idx].append(candidates[i])
                    if i == len(candidates) - 2:
                        groups[group_idx].append(candidates[i+1])
                else:
                    groups[group_idx].append(candidates[i])
                    groups.append([])
                    group_idx += 1
                    if i == len(candidates) - 2:
                        groups[group_idx].append(candidates[i+1])

            zero_crosses = [time[np.argmin(np.abs(time - (group[0] + (group[-1] - group[0]) / 2)))] for group in groups]

            t_zeros = zero_crosses

        r_zeros = np.gradient(t_zeros)
        t_zeros = np.array(t_zeros)
        r_zeros = 1 / np.array(r_zeros)

        if verbose:
            plt.plot(t_zeros, r_zeros, ls='-', lw=1., marker='o', label='Zero crossing rate')
            plt.legend()
            plt.xlabel("Coupling duration (µs)")
            plt.ylabel("Amplitude")
            plt.show()

        return t_zeros, 2 * np.pi * r_zeros / 2 / norm_freq

    def reduced_chi_square(self, observed, expected, errors, num_params):

        """
        Calculate the reduced chi-square statistic, excluding points with zero error.

        Parameters:
        observed (array-like): The observed data.
        expected (array-like): The expected data from the model.
        errors (array-like): The standard deviation of the observed data.
        num_params (int): The number of parameters in the model.

        Returns:
        float: The reduced chi-square statistic.
        """
        import numpy as np
        # Filter out data points where the error is zero
        valid_indices = errors != 0
        observed_filtered = observed[valid_indices]
        expected_filtered = expected[valid_indices]
        errors_filtered = errors[valid_indices]

        if len(observed_filtered) == 0:
            raise ValueError("No valid data points left after excluding zero errors.")

        chi_square = np.sum(((observed_filtered - expected_filtered) / errors_filtered) ** 2)
        degrees_of_freedom = len(observed_filtered) - num_params

        if degrees_of_freedom <= 0:
            raise ValueError("Degrees of freedom must be greater than zero.")

        red_chi_square=chi_square / degrees_of_freedom
        print(f"Reduced Chi-Square: {np.round(red_chi_square,2)}")    
        return red_chi_square

    def weighted_average_and_uncertainty(self, values, uncertainties):
        """
        Calculate the weighted average and its uncertainty.

        Parameters:
        values (array-like): The observed data values.
        uncertainties (array-like): The uncertainties associated with each data value.

        Returns:
        tuple: (weighted average, uncertainty of the weighted average)
        """
        weights = 1 / np.square(uncertainties)
        weighted_average = np.sum(weights * values) / np.sum(weights)
        uncertainty = np.sqrt(1 / np.sum(weights))

        return weighted_average, uncertainty

    def spin_motion_dynamic(self, mode_freq=1.3, mode_nbar=0.3, 
                        laser_det=-1.3, laser_rabi_rate=0.1, coupling_dur=None, 
                        state='ud', LD_approx = True, Nfck=None, 
                        Nstps=None, Nrep=None, dec=False, dec_rate = 0.0, noise=0.01, analyse=[0,1,2]):
        '''computes the spin-motion dynamics of a single trapped ion (single spin and single mode)
            @ Experimental parameters: freq., detunings, and rates are set in MHz.
            @ Durations in µs (Spin coherence is about 600 µs (or more) for us
            @ Choose Lamb-Dicke approxmation in Hamiltonian (or not)

        returns: desnity matrix of spin and sigma_x,y,z for each time step.
        '''
        from qutip.qip.operations import rx, ry, rz

        #
        #Tune experimental paramters
        #
        #Mode freq. (MHz)
        omega_1 = 2*np.pi*(mode_freq)

        eta_1 = self.lamb_dicke([0,0,1], [0,0,1], omega_1 * cst.mega, 25 * cst.atomic_mass)
        print("Mode freq. (2 pi MHz):", round(mode_freq,2))
        print("LD-para:", round(eta_1,2))

        #mode temperature, tunable: 0.05 - 10. (adjust Fock state cutoff N!)
        n_bar = mode_nbar
        print("Initial thermal <n>:", round(n_bar,2))

  


        #Laser detuning in MHz (magnetic field strength, spin-state energy splitting)
        omega_z = 2*np.pi*(laser_det)
        print("Laser detuning (2 pi MHz):", round(omega_z/(2*np.pi),2))
        #S+E coupling strength, i.e., laser power
        Omega = 2*np.pi*(laser_rabi_rate)
        print("Laser Rabi rate (2 pi MHz):", round(Omega/(2*np.pi),2))
        spl_static=np.abs(((Omega)**2+(omega_z)**2)**0.5)
        print("Eff. spin splitting (2 pi MHz):", round(spl_static/(2*np.pi), 4))
        print("Eff. spin-mode detuning (2 pi MHz):", round(mode_freq-((Omega/(2*np.pi))**2+(omega_z/(2*np.pi))**2)**0.5, 4))
        ###################
        #Set initial states
        ###################
        #System S

        if state=='ud': angle=[np.pi/2,0.0,0.0*np.pi]
        if state=='u': angle=[0,0,0]
        if state=='d': angle=[np.pi,0,0]
        rho_s_0 = (basis(2,0)*basis(2,0).dag())
        rho_s_0 = rz(angle[2]).dag()*ry(angle[1]).dag()*rx(angle[0]).dag()*rho_s_0*rx(angle[0])*ry(angle[1])*rz(angle[2])

        #Environment E
        #rho_e_0 = thermal_dm(N, n_bar)
        rho_e_0, props = qc.initialise_single_mode(n_th=n_bar, Fck=0, sq_ampl=0.0, sq_phi=0, dis_ampl=0.0, dis_phi=0., Prec=0.1, verbose = False)
        Nfck=props[0]
        if Nfck==None:
            N=10 #No of Fock states 
        else: N=Nfck
        n_vec = np.arange(0, N, 1)
        
        #initial environmental temperature
        if n_bar!=0:
            kb = np.log((1+n_bar)/n_bar)/omega_1

        #Combine S+E
        rho_0 = tensor(rho_s_0, rho_e_0)

        #Define Operators
        ############ Ale: changed sm from destroy to create!
        a  = tensor(qeye(2), destroy(N))
        sm = tensor(create(2), qeye(N))
        ########
        #Old version, UW needs to understand.
        # - UW29.08.2022: This was mostlikely a typo. Checked again with Clos et al. PRL 2016 and other NBs
        #sm = tensor(destroy(2), qeye(N))
        ########
        sz = tensor(sigmaz(), qeye(N))

        ###############
        #Hamiltonian
        ###############
        #System 
        HS = omega_z/2 * sz
        #Environement 
        HE = omega_1 * a.dag() * a

        #S+E Coupling
        if LD_approx == True:
        #For small eta:
            C = (1 + 1j * eta_1 * (a.dag() + a))
            #C = (1j * eta_1 * (a.dag() + a))
        else:
            C = (1j * eta_1 * (a.dag() + a)).expm()
            
        HI = Omega/2 * (sm.dag() * C + sm * C.dag())

        #Total
        H = HS + HE + HI
        
        #######################
        #Simulation parameters
        #######################
        if LD_approx==True: txt="ON"
        if LD_approx==False: txt="OFF"
        print("LD approx.: "+txt)
        if Nrep != None:
            print("QProjection Noise: ON")
            print("N_rep = ", Nrep)
        else:
            print("QPN: OFF")

        if coupling_dur==None:
            tend = 2*(eta_1*laser_rabi_rate)**(-1)
        else:
            tend = coupling_dur
        if Nstps==None:
            nosteps=100
        else:
            nosteps=Nstps
        tlist = np.linspace(0, tend, int(tend * nosteps))
        print("N_pts = ", len(tlist))
        c_op_list = []
        if dec==True:
            print("Technical dephasing: ON")
            print("with rate (2 pi MHz):", np.round(dec_rate,4))
        if Nrep != None:
            print("Est. measurment dur. (min): ",round(len(tlist)*Nrep/200/60*len(analyse))*1.5)

        ########
        #Solve
        ########
        output = mesolve(H, rho_0, tlist, c_op_list, [], progress_bar = None)
        plt_choice=False
        prop_l_S, m_values_S=qc.trace_spin_props(output, ptrace_sel=[0], verbose = plt_choice)
        prop_l_M, m_values_M=qc.trace_motional_props(output, ptrace_sel=[1], verbose = plt_choice)
        
        
        #
        #Setting up parameters for analytical solution
        #
        ######## Ale: changed value of omega_z to effective one
        omega_z = (Omega**2+omega_z**2)**0.5
        ## new detuning
        delta = omega_z-omega_1   
        ## ground state Rabi freq.
        om = np.sqrt(delta**2+eta_1**2*Omega**2)

        #
        #Evaluate observables
        #
        a  = destroy(N)
        rho_s_l = []
        rho_m_l = []
        s_xyz_l = []
        nbar_l = []
        #theoretical splitting
        spl_l = []
        #population estimation check (qutip vs. theory)
        rho00_l =[]
        rho00bas_l =[]

        if n_bar==0:
            for i in range(len(tlist)):
                rho_s = output.states[i].ptrace([0])
                rho_m = output.states[i].ptrace([1])
                rho_s_l.append(rho_s)
                rho_m_l.append(rho_m)
                rho00 = rho_s[0,0]
                G = np.exp(1j*(delta/2)*tlist[i])*(np.cos(om*tlist[i]/2)-1j* (delta/om) * np.sin(om*tlist[i]/2))
                rho00bas = rho_s_0[0,0]*np.conjugate(G)*G
                rho00_l.append(rho00)
                rho00bas_l.append(rho00bas)
                s_xyz = [expect(sigmax(), rho_s),expect(sigmay(), rho_s),expect(sigmaz(), rho_s)]
                s_xyz_l.append(s_xyz)
                nbar = np.abs(expect(a.dag()*a, rho_m))
                nbar_l.append(nbar)
                spl = omega_z + (delta*eta_1**2*Omega**2/4) * (1-np.cos(om*tlist[i]))/(om**2*np.cos(om*tlist[i]/2)**2 + delta**2*np.sin(om*tlist[i]/2)**2)
                spl_l.append(spl)
        else:
            for i in range(len(tlist)):
                t=tlist[i]
                ###
                # Calculating the splitting
                ###
                ph = np.exp(1j*delta*t/2)
                ddn = np.sqrt(delta**2 + n_vec*(eta_1*Omega)**2)
                cn = ph*(np.cos(ddn*t/2)-1j*(delta/ddn)*np.sin(ddn*t/2))
                cdotn = -(n_vec*(eta_1*Omega)**2/(2*ddn))*ph*np.sin(ddn*t/2)

                ddn1 = np.sqrt(delta**2 + (n_vec+1)*(eta_1*Omega)**2)
                cn1 = ph*(np.cos(ddn1*t/2)-1j*(delta/ddn1)*np.sin(ddn1*t/2))
                cdotn1 = -((n_vec+1)*(eta_1*Omega)**2/(2*ddn1))*ph*np.sin(ddn1*t/2)

                z = 1-np.exp(-kb*omega_1)
                gam_i = cn*cn1*np.exp(-kb*omega_1*n_vec)
                gam = z*np.sum(gam_i)

                gamd_i = (cdotn*cn1 + cn*cdotn1)*np.exp(-kb*omega_1*n_vec)
                gamdot = z*np.sum(gamd_i)

                gg = gamdot/gam
                spl = omega_z - np.imag(gg)
                spl_l.append(spl)

                ###
                # Calculating the dynamic
                ###
                rho_s = output.states[i].ptrace([0])
                rho_m = output.states[i].ptrace([1])
                rho_s_l.append(rho_s)
                rho_m_l.append(rho_m)
                rho00 = rho_s[0,0]
                rho00_l.append(rho00)
                ph = np.exp(1j*delta*t/2)
                ddn = np.sqrt(delta**2 + n_vec*(eta_1*Omega)**2)
                cn = ph*(np.cos(ddn*t/2)-1j*(delta/ddn)*np.sin(ddn*t/2))

                ddn1 = np.sqrt(delta**2 + (n_vec+1)*(eta_1*Omega)**2)
                cn1 = ph*(np.cos(ddn1*t/2)-1j*(delta/ddn1)*np.sin(ddn1*t/2))

                z = 1-np.exp(-kb*omega_1)
                alpha_i = np.conjugate(cn)*cn*np.exp(-kb*omega_1*n_vec)
                alpha = z*np.sum(alpha_i)

                beta_i = np.conjugate(cn1)*cn1*np.exp(-kb*omega_1*n_vec)
                beta = z*np.sum(beta_i)

                rho00bas = rho_s_0[0,0]*(alpha+beta-1) + 1 - alpha
                rho00bas_l.append(rho00bas)

                s_xyz = [expect(sigmax(), rho_s),expect(sigmay(), rho_s),expect(sigmaz(), rho_s)]
                s_xyz_l.append(s_xyz)
                nbar = np.abs(expect(a.dag()*a, rho_m))
                nbar_l.append(nbar)

        s_xyz_l = np.array(s_xyz_l)
        s_xyz_l = np.transpose(s_xyz_l)

        nbar_l = np.array(nbar_l)
        spl_l = np.array(spl_l)

        #
        # Array with bare frequency
        #
        bare_l=np.empty([len(tlist)])
        bare_l.fill(omega_z/spl_static)

        #########################
        # Plot simulation results
        #########################
        lbls=["qutip s_x","qutip s_y","qutip s_z"]
        clrs=['red','orange','navy']
        plt.rcParams["figure.figsize"] = (8,9)
        fig, ax = plt.subplots(5, 1, gridspec_kw={'height_ratios': [.4,.4,.4,.4,.25]}, sharex=True)
        rev_s_xyz_l=[]
        err_s_xyz_l=[]
        #print(analyse)
        s_xyz_l_pure=s_xyz_l
        
        #######
        # Adding different noise contributions!
        #######
        
        for i in analyse:
            if Nrep==None:
                y,yerr=self.gen_sigma(s_xyz_l[i], 10**10)
            else:
                if dec==False:
                    y,yerr=self.gen_sigma(s_xyz_l[i], Nrep) #add QPN!
                else:
                    y,yerr=self.gen_sigma(s_xyz_l[i], Nrep)*self.add_dec(tlist, dec_rate) 
                    y=self.add_tech_noise(y, strength=noise)
                    #add QPN and drive decoherence!
                    
            ax[0].errorbar(tlist, s_xyz_l_pure[i], label=lbls[i]+' - ideal', ls='-', lw=1., ms=2.,color=clrs[i])
            ax[0].errorbar(tlist, y, yerr, label=lbls[i]+' - nature', ls='', lw=1., marker='o', ms=2.,color=clrs[i])
            ax[0].hlines(np.mean(s_xyz_l[i]),0,tend, ls='--',color=clrs[i])
            rev_s_xyz_l.append(y)
            err_s_xyz_l.append(yerr)
        #ax[0].hlines(0,0,tend, ls='--', color='black')
        
        ax[0].plot(tlist, np.abs(rho00bas_l)*2-1, label='JC s_z - toy', lw=3., ls='-', color='Black')
        
        ax[0].legend(loc=(0.95,0.5))
        ax[0].set_ylabel("Spin ampl.")
        ax[0].set_ylim(-1.05,1.05)
        s_xyz_l=np.array(rev_s_xyz_l)    
        sample_time = np.max(tlist)/len(tlist)
        
        ################
        #Evolution check
        ################
        #ax[1].plot(tlist, np.abs(rho00_l), label='qutip P_down - ideal', ls='-', lw=2., color='Navy')
        #ax[1].plot(tlist, np.abs(rho00bas_l), label='JC P_down - toy', lw=2., ls='-', color='Black')
        ax[1].plot(tlist, nbar_l, label='qutip <n>', ls='-', lw=2., color='grey')
        #prop_l_M
        #ax[1].plot(tlist, prop_l_M[:,2], label='qutip Var(X)', ls='-', lw=3., color='Blue')
        #ax[1].plot(tlist, prop_l_M[:,3], label='qutip Var(P)', ls='-', lw=3., color='Blue', alpha=.5)
        ax[1].plot(tlist, prop_l_M[:,5], label='qutip <X>', ls='dotted', lw=3., color='Blue')
        ax[1].plot(tlist, prop_l_M[:,6], label='qutip <P>', ls='dotted', lw=3., color='Blue', alpha=.5)
        ax[1].legend(loc=(0.95,0.5))
        ax[1].set_ylim(-1.05,1.05)
        ax[1].set_ylabel("Mode ampl.")


        ##################
        #Plot energy shift
        ##################
        ax[2].plot(tlist, bare_l, label='free spin', ls='--', lw=2., color='gray')
        r_zeros_l=[]
        t_zeros_l=[]
        lngths=[]
        for i in range(len(s_xyz_l)):
            t_zeros, r_zeros = self.analyse_dyn_zero_crossing(tlist, np.gradient(s_xyz_l[i]), norm_freq = spl_static, verbose=False)
            t_zeros_l.append(t_zeros)
            r_zeros_l.append(r_zeros)
            meanQutip=np.mean(r_zeros)
            lngths.append(len(t_zeros))
            txt=lbls[i]+' - nature'#+self.prnt_rslts("mean",meanQutip, np.std(r_zeros)/(len(r_zeros)-1)**0.5, verbose=False)
            varQutip=np.var(r_zeros)
            #txt+=" var. = "+str(round(varQutip,4))

            #ax[2].plot(t_zeros, r_zeros, ls='-', lw=1., marker='o', ms=4., label=txt, color=clrs[i], alpha=.25) 
        r_zeros_l=np.array(r_zeros_l, dtype=object)

        min_len=np.min(lngths)
        x=[]
        y=[]
        y_err=[]
        if len(analyse)==3:
            for j in range(min_len):
                t_zeros=[t_zeros_l[0][j],t_zeros_l[1][j],t_zeros_l[2][j]]
                r_zeros=[r_zeros_l[0][j],r_zeros_l[1][j],r_zeros_l[2][j]]
                x.append(np.mean(t_zeros))
                y.append(np.mean(r_zeros))

                y_err.append(((((np.std(r_zeros))/np.sqrt(2*3))**2+float(sample_time)**2)**0.5)/2)
            
            ax[2].errorbar(x,y,y_err, label='qutip (zeros) avg. - nature', ls='', marker='o', ms=6, color='black')

        if len(analyse)==2:
            for j in range(min_len):
                t_zeros=[t_zeros_l[0][j],t_zeros_l[1][j]]
                r_zeros=[r_zeros_l[0][j],r_zeros_l[1][j]]
                x.append(np.mean(t_zeros))
                y.append(np.mean(r_zeros))
                y_err.append((((np.std(r_zeros)/np.sqrt(2*2))**2+sample_time**2)**0.5)/2)
            ax[2].errorbar(x,y,y_err, label='qutip (zeros) avg. - nature', ls='', marker='o', ms=6, color='black') 
        Sq_zeros=[x,y,y_err]
        #print(Sq_zeros)
################
# Construction for HPs fre
################
        omega_of_t_pure=self.calc_omega_of_t(tlist, s_xyz_l_pure[0], s_xyz_l_pure[1])
        txt='qutip - ideal'
        #+self.prnt_rslts("mean",np.mean(omega_of_t_pure/spl_static), np.std(omega_of_t_pure/spl_static)/(len(omega_of_t_pure)-1)**0.5, verbose=False)
        ax[2].plot(tlist[1:], omega_of_t_pure[1:]/spl_static, label=txt, lw=2., ls='-', color='Grey', alpha=.75)
        
        omega_of_t=self.calc_omega_of_t(tlist, s_xyz_l[0], s_xyz_l[1])
        txt='qutip - nature'
        ax[2].plot(tlist[1:], omega_of_t[1:]/spl_static, label=txt, lw=2., ls='', marker='o', color='Grey')
       
        txt='JC - Master toy'#+self.prnt_rslts("mean",np.mean(spl_l/spl_static), np.std(spl_l/spl_static)/(len(spl_l)-1)**0.5, verbose=False)
        #txt+=prnt_rslts(" var.",(np.max(spl_l/omega_1)-np.min(spl_l/omega_1))/np.max(spl_l/omega_1), (1/tend), verbose=False)
        varJC=np.var(spl_l/spl_static)
        #txt+=" var. = "+str(round(varJC,4))

        ax[2].plot(tlist, spl_l/spl_static, label=txt, lw=3., ls='-', color='Black')
        ax[2].legend(loc=(0.95,0.5))
        
        ax[2].set_ylabel("Norm. Larmor freq.")
        #ax[2].set_yscale('log')
        #ax[2].set_ylim(np.min(omega_of_t[1:]/spl_static),np.max(omega_of_t[1:]/spl_static))
        ax[2].set_ylim(0,2)
        
        
        qlty_l=[]
        analyse.append(4)
        #print(len(s_xyz_l))
        for i in analyse:
        #print(traces)
            if i < 3:
                if analyse==[1,2]:
                    t_zeros, r_zeros = self.analyse_dyn_zero_crossing(tlist, np.gradient(s_xyz_l[i-1]), norm_freq = spl_static, verbose=False)
                if analyse==[0,1]:
                    t_zeros, r_zeros = self.analyse_dyn_zero_crossing(tlist, np.gradient(s_xyz_l[i]), norm_freq = spl_static, verbose=False)
            else:
                t_zeros, r_zeros = x, y

            spl_l_res=[]
            for t in t_zeros:
                if n_bar==0:
                    spl = omega_z + (delta*eta_1**2*Omega**2/4) * (1-np.cos(om*t))/(om**2*np.cos(om*t/2)**2 + delta**2*np.sin(om*t/2)**2)
                    spl_l_res.append(spl)
                else:
                    ph = np.exp(1j*delta*t/2)
                    ddn = np.sqrt(delta**2 + n_vec*(eta_1*Omega)**2)
                    cn = ph*(np.cos(ddn*t/2)-1j*(delta/ddn)*np.sin(ddn*t/2))
                    cdotn = -(n_vec*(eta_1*Omega)**2/(2*ddn))*ph*np.sin(ddn*t/2)

                    ddn1 = np.sqrt(delta**2 + (n_vec+1)*(eta_1*Omega)**2)
                    cn1 = ph*(np.cos(ddn1*t/2)-1j*(delta/ddn1)*np.sin(ddn1*t/2))
                    cdotn1 = -((n_vec+1)*(eta_1*Omega)**2/(2*ddn1))*ph*np.sin(ddn1*t/2)

                    z = 1-np.exp(-kb*omega_1)
                    gam_i = cn*cn1*np.exp(-kb*omega_1*n_vec)
                    gam = z*np.sum(gam_i)

                    gamd_i = (cdotn*cn1 + cn*cdotn1)*np.exp(-kb*omega_1*n_vec)
                    gamdot = z*np.sum(gamd_i)

                    gg = gamdot/gam
                    spl = omega_z - np.imag(gg)
                    spl_l_res.append(spl)
            spl_l_res=np.array(spl_l_res)/spl_static

            res_mean=np.sum(((r_zeros-(spl_l_res))**2))
            res_std=np.std(np.abs((r_zeros-(spl_l_res))/(spl_l_res)))
            #txt=self.prnt_rslts(" Quality", 1-res_mean, res_std/np.sqrt(len(t_zeros)))
            #qlty_l.append(1-res_mean)
            qlty=1-res_mean 
            qlty_err = res_std/np.sqrt(len(t_zeros))
        
        ax[3].plot(tlist, omega_of_t_pure*(prop_l_S[:,2]+1)/2, label='qutip U_S - ideal', lw=2., ls='-', color='Grey', alpha=.75)
        DU_JC=spl_l*np.real(rho00bas_l)
        ax[3].plot(tlist, DU_JC, label='JC U_S - toy', ls='-', lw=3., color='Black')

        #ax[3].set_ylim(np.min(DU_JC)*2-1,np.max(DU_JC)*2+1)
        ax[3].set_ylim(-10,10)
        ax[3].set_ylabel("Internal Energy ")
        ax[3].legend(loc=(0.95,0.5))
        
        ax[4].plot(tlist, prop_l_S[:,3], label='qutip Spin', ls='--', lw=3., color='Navy', alpha=.95)
        ax[4].plot(tlist, prop_l_M[:,4], label='qutip Mode', ls='-', lw=3., color='Grey', alpha=.5)
        ax[4].legend(loc=(0.95,0.5))
        ax[4].set_ylabel("vN Entropy")
        ax[4].set_xlabel("Coupling duration (µs)")    
        plt.show() 

        #qlty, qlty_err = np.mean(qlty_l),np.std(qlty_l)
        
        paper=False
        if paper == True:
            ###
            # Paper figure
            ###
            import matplotlib as mpl
            mpl.rcParams['figure.dpi'] = 300

            fig, ax = plt.subplots(2, 1, gridspec_kw={'height_ratios': [.5,.75]}, sharex=True,figsize=(3.4,3.4))

            #For plot
            mpl.rc('xtick', labelsize=8) 
            mpl.rc('ytick', labelsize=8)
            mpl.rcParams['xtick.major.width'] = 0.5
            mpl.rcParams['ytick.major.width'] = 0.5
            mpl.rcParams.update({'font.size': 8})
            mpl.rcParams['xtick.bottom'] =True
            mpl.rcParams['ytick.left'] =True
            mpl.rcParams['axes.grid'] = False
            csfont = {'fontname':'Helvetica'}
            mpl.rcParams["font.family"] = "Helvetica"
            #plt.figure(figsize=(3.4,2.1)) #Golden ratio

            #Uni FR Color code
            UNIPastelGelb=(255/255,240/255,165/255)
            UNIPastelRot=(245/255,140/255,134/255)
            UNIHellBlau=(147/255,194/255,232/255)

            UNIMidGray=(178/255,180/255,179/255)
            UNIDarkgrey=(116/255,118/255,120/255)
            UNIBlau=(0/255,74/255,153/255)
            UNIRot=(193/255,0/255,42/255)
            UNIOrange=(233/255,131/255,0)
            UNIMittelGruen=(115/255,150/255,0/255)
            ax[0].grid(False)
            ax[1].grid(False)
            #ax[0].errorbar(tlist, s_xyz_l_pure[0], ls='-', lw=2., ms=0.,color='lightgrey', alpha=.5)
            #ax[0].errorbar(tlist, s_xyz_l_pure[1], ls='-', lw=2., ms=0.,color='Grey', alpha=.5)
            ax[0].errorbar(tlist, s_xyz_l[0],err_s_xyz_l[1], ls='', lw=2., ms=5., marker='o',color='lightgrey')
            ax[0].errorbar(tlist, s_xyz_l[1],err_s_xyz_l[1], ls='', lw=2., ms=5., marker='o',color='Grey')
            ax[0].plot(tlist,tlist*0, ls='-', color='black')
            ax[0].set_ylabel(r"$<\sigma_{x}>,<\sigma_{y}>$")

            ax[1].plot(tlist, spl_l/spl_static, label=txt, lw=2., ls='-', color='Black')
            ax[1].errorbar(Sq_zeros[0], Sq_zeros[1], yerr=np.array(Sq_zeros[2])/1.5, label=txt, lw=2., ls='', ms=5., marker='o', color='Black')
            ax[1].set_ylabel('Larmor freq. (arb. units)')
            ax[1].set_xlabel('Coupling duration (µs)')
            plt.savefig("temp.png", dpi=300, bbox_inches='tight')
            plt.show()
        return tlist, output, s_xyz_l, err_s_xyz_l, Sq_zeros, spl_l, spl_static
    
    def post_process_data(self, tlist, s_xyz_l, spl_static, spl_JC, filter_cutoff=0.05, filter_order=1, filter_wien=7):
        import numpy as np
        from scipy.signal import butter, filtfilt

        def lets_filter(data, cutoff, fs, order):
            nyq=3
            normal_cutoff = cutoff / nyq


            # Get the filter coefficients 
            b, a = butter(order, normal_cutoff, btype='low', analog=False)
            y = filtfilt(b, a, data)
            return y

        def get_moving_avg(arr, window_size=6):

            i = 0
            # Initialize an empty list to store moving averages
            moving_averages = []

            # Loop through the array t o
            #consider every window of size 3
            while i < len(arr) - window_size + 1:

                # Calculate the average of current window
                window_average = round(np.sum(arr[i:i+window_size]) / window_size, 2)

                # Store the average of current
                # window in moving average list
                moving_averages.append(window_average)

                # Shift window to right by one position
                i += 1

            return moving_averages

        fig, ax = plt.subplots(2, 1, gridspec_kw={'height_ratios': [.5, .75]}, sharex=True)
        #cnt=2 #moving avg. setting

        s_xyz_l_fil_min=[]
        s_xyz_l_fil=[]
        s_xyz_l_fil_max=[]
        clr_l=["lightgrey", "grey"]
        i=0
        for s_xy in s_xyz_l:
            data = s_xy
            f_sampl = 1/(tlist[-1]/len(tlist)) # sample rate
            f_order = 1
            f_cutoff = spl_static/(2*np.pi)/1

            # Filter the s_x, s_y, s_z data
            #data_filtered = lets_filter(data, f_cutoff, f_sampl, f_order)
            #tlist_filtered = tlist
            # Moving avg. of the s_x, s_y, s_z data
            #data_filtered = get_moving_avg(data, window_size=cnt)
            #tlist_filtered = get_moving_avg(tlist, window_size=cnt)
        #Plot
           # ax[0].plot(tlist_filtered, data_filtered)
            ax[0].plot(tlist, data, ls='', marker='o', alpha=.85, color=clr_l[i])
            #plt.plot(tlist, data)
            #s_xyz_l_fil.append(data_filtered)
           # tlist_filtered_min = get_moving_avg(tlist, window_size=cnt-2)
           # s_xyz_l_fil_min.append(get_moving_avg(data,window_size=cnt-2))
           # tlist_filtered_max = get_moving_avg(tlist, window_size=cnt+2)
           # s_xyz_l_fil_max.append(get_moving_avg(data,window_size=cnt+2))
            i=i+1

        omega_of_t=self.calc_omega_of_t(tlist, s_xyz_l[0], s_xyz_l[1])/spl_static
        #ax[1].plot(tlist, omega_of_t, color='grey', ls='', marker='o', alpha=.13)

       # omega_of_t_fil=self.calc_omega_of_t(np.array(tlist_filtered), np.array(s_xyz_l_fil[0]), np.array(s_xyz_l_fil[1]))/spl_static
        #ax[1].plot(tlist_filtered, omega_of_t_fil, color='grey', lw=3.)

        f_sampl = 1/(tlist[-1]/len(tlist)) # sample rate
        f_order = filter_order
        f_cutoff = filter_cutoff*spl_static/(2*np.pi)
        filt_omega_of_t = lets_filter(omega_of_t, f_cutoff, f_sampl, f_order)
        ax[1].plot(tlist, filt_omega_of_t, color='Black', ls='', marker='o', alpha=.99)

        # Apply Wiener filter
        from scipy.signal import wiener
        y_filtered = wiener(omega_of_t, filter_wien)
        ax[1].plot(tlist, y_filtered, color='Blue', ls='', marker='o', alpha=.99)


        #omega_of_t_fil_min=self.calc_omega_of_t(np.array(tlist_filtered_min), np.array(s_xyz_l_fil_min[0]), np.array(s_xyz_l_fil_min[1]))/spl_static
        #omega_of_t_fil_max=self.calc_omega_of_t(np.array(tlist_filtered_max), np.array(s_xyz_l_fil_max[0]), np.array(s_xyz_l_fil_max[1]))/spl_static

        #ax[1].plot(tlist_filtered_min, omega_of_t_fil_min, color='grey', lw=3.,alpha=.5)
        #ax[1].plot(tlist_filtered_max, omega_of_t_fil_max, color='grey', lw=3.,alpha=.5)

        #t_zeros, r_zeros=self.analyse_dyn_zero_crossing(np.array(tlist_filtered), np.array(s_xyz_l_fil[1]), mode_freq=spl_static, norm_freq=spl_static, verbose=False, VERS=1)
        ax[1].plot(tlist,spl_JC/spl_static, color='black', lw=3.)
        #ax[1].plot(t_zeros, r_zeros, color='black', lw=3., ls='', marker='o',alpha=1.)
        #ax[1].set_yscale('log')
        #ax[1].set_ylim(0.5,1.5)
        ax[0].set_ylabel(r"$<\sigma_{x}>,<\sigma_{y}>$")
        ax[1].set_ylabel('Larmor freq. (arb. units)')
        ax[1].set_xlabel('Coupling duration (µs)')
        plt.show()

        
    def show_effect_of_Ks_thremal_only(self, nbar=0.00001, wa=2*np.pi*1., wc=2*np.pi*(1.0), g=2*np.pi*0.05, state='ud', verbose=1):
        delta_pure=(wc-wa)
        Omega, omega_z, omega_1, eta_1=self.para_QRMtoTI(g, delta_pure, wc, verbose=verbose)
        
        ##########################
        # Def: Trapped Ion parameters
        ##########################

        spl_static=-np.sign(omega_z)*((Omega)**2+(omega_z)**2)**0.5

        ##########################
        # Def: JC parameters
        ##########################
        wc = omega_1  # cavity frequency
        wa = spl_static  # atom frequency
        g = eta_1*Omega/2  # coupling strength

        if verbose:
            print("-----------------------")
            print("JC parameters:")
            print("-----------------------")
            print("Mode freq. wc (2 pi MHz):", round(wc/(2*np.pi),4))
            print("Spin freq wa (2 pi MHz):", round(wa/(2*np.pi),4))
            print("Spin-mode detuning wc-wa (2 pi MHz):", round((wc-wa)/(2*np.pi), 4))
            print("Coupling strength g (2 pi MHz):", round(g/(2*np.pi),4))
            print("Coupling strength g/wa:", round(g/wa,4))
            print("\n")

        #####################
        # Def: initial state
        #####################

        #System S
        if state=='ud': angle=[np.pi/2,0,0]#angle=[np.pi/2,np.random.normal()*np.pi,np.random.normal()*np.pi]
        if state=='random': angle=[np.random.uniform(-1., 1.)*np.pi, np.random.uniform(-1, 1)*np.pi, np.random.uniform(-1, 1)*np.pi]
        if state=='u': angle=[0,0,0]
        if state=='d': angle=[np.pi,0,0]
        rho_s_0 = (basis(2,0)*basis(2,0).dag())

        from qutip.qip.operations import rx, ry, rz
        rho_s_0 = rz(angle[2]).dag()*ry(angle[1]).dag()*rx(angle[0]).dag()*rho_s_0*rx(angle[0])*ry(angle[1])*rz(angle[2])

        #####################
        # list of times for which the solver should store the state vector
        #####################
        #tend = (eta_1*Omega/(2*np.pi))**(-1)
        tend = 8*np.pi/np.sqrt(4*g**2+delta_pure**2)
        nosteps=30
        tlist = np.linspace(0, tend, int(tend * nosteps))

        #####################
        # Calc. JC analytical – by A.Colla    
        #####################
        N=20
        omega_a = spl_static
        # new detuning
        delta = omega_a-omega_1   
        ## ground state Rabi freq.
        om = np.sqrt(delta**2+eta_1**2*Omega**2)
        #
        # Evaluate observables
        #
        #a  = destroy(N)

        #Spin freq
        spl_l = []

        # Populations
        rho00bas_l =[]
        n_vec = np.arange(0, N, 1)
        kb = np.log((1+nbar)/nbar)/omega_1

        for j in range(len(tlist)):
            t=tlist[j]
            ###
            # Calculating the splitting
            ###
            ph = np.exp(1j*delta*t/2)
            ddn = np.sqrt(delta**2 + n_vec*(eta_1*Omega)**2)
            cn = ph*(np.cos(ddn*t/2)-1j*(delta/ddn)*np.sin(ddn*t/2))
            cdotn = -(n_vec*(eta_1*Omega)**2/(2*ddn))*ph*np.sin(ddn*t/2)

            ddn1 = np.sqrt(delta**2 + (n_vec+1)*(eta_1*Omega)**2)
            cn1 = ph*(np.cos(ddn1*t/2)-1j*(delta/ddn1)*np.sin(ddn1*t/2))
            cdotn1 = -((n_vec+1)*(eta_1*Omega)**2/(2*ddn1))*ph*np.sin(ddn1*t/2)

            z = 1-np.exp(-kb*omega_1)
            gam_i = cn*cn1*np.exp(-kb*omega_1*n_vec)
            gam = z*np.sum(gam_i)

            gamd_i = (cdotn*cn1 + cn*cdotn1)*np.exp(-kb*omega_1*n_vec)
            gamdot = z*np.sum(gamd_i)

            gg = gamdot/gam
            spl = omega_a - np.imag(gg)
            spl_l.append(spl)

            ###
            # Calculating the dynamic
            ###
            ph = np.exp(1j*delta*t/2)
            ddn = np.sqrt(delta**2 + n_vec*(eta_1*Omega)**2)
            cn = ph*(np.cos(ddn*t/2)-1j*(delta/ddn)*np.sin(ddn*t/2))

            ddn1 = np.sqrt(delta**2 + (n_vec+1)*(eta_1*Omega)**2)
            cn1 = ph*(np.cos(ddn1*t/2)-1j*(delta/ddn1)*np.sin(ddn1*t/2))

            z = 1-np.exp(-kb*omega_1)
            alpha_i = np.conjugate(cn)*cn*np.exp(-kb*omega_1*n_vec)
            alpha = z*np.sum(alpha_i)

            beta_i = np.conjugate(cn1)*cn1*np.exp(-kb*omega_1*n_vec)
            beta = z*np.sum(beta_i)

            rho00bas = rho_s_0[0,0]*(alpha+beta-1) + 1 - alpha
            rho00bas_l.append(rho00bas)

        spl_l = np.array(spl_l)
        rho00bas_l = np.array(rho00bas_l)

        #
        # Array with bare frequency
        #
        bare_l=np.empty([len(tlist)])
        bare_l.fill(1)

        # Define the function
        from scipy.interpolate import interp1d
        f = interp1d(tlist, spl_l/spl_static, kind='linear')
        
        ks_of_t=spl_l/(2*np.pi)
        shift_of_t=(spl_l-bare_l*spl_static)/(2*np.pi)
        
        avg_ks=np.array([np.mean(ks_of_t), np.std(ks_of_t)/np.sqrt(len(tlist)-1)])
        avg_shift=np.array([np.mean(shift_of_t), np.std(shift_of_t)/np.sqrt(len(tlist)-1)])
        max_shift=np.array([self.max_change_from_average(spl_l/(2*np.pi), wa/(2*np.pi)),0.0])
        disp_shift=np.array([-g**2/delta_pure/(2*np.pi)])
        if verbose:
            #print(1/res)
            #print(np.mean(spl_l/(2*np.pi)), np.std(spl_l/(2*np.pi)))
            self.prnt_rslts("Avg(omega(t))",avg_ks[0], avg_ks[1], verbose=1)
            self.prnt_rslts("Corresponding avg. shift: ",avg_shift[0], avg_shift[1], verbose=1)
            print("Corresponding max. shift: ", np.round(max_shift[0],4))
            print("Dispersive shift:", np.round(disp_shift[0],4))
            plt.plot(tlist, bare_l*spl_static/(2*np.pi), label='Free Atom/Spin', ls='dotted', lw=2., color='Black')
            plt.plot(tlist, spl_l/(2*np.pi), label='JC analytical', lw=3., ls='-', color='Black', alpha=.75)
            #plt.ylim(0.1*bare_l[0]*spl_static/(2*np.pi),1.9*bare_l[0]*spl_static/(2*np.pi))
            plt.xlabel("Coupling duration (µs)")
            plt.ylabel(r"$\tilde{\omega}(t)$ (2 pi MHz)")
            plt.show()

        return np.array([avg_ks, avg_shift, max_shift, disp_shift, np.array([tlist, spl_l])])       
        
    def JC(self, state='random', n_ini=[0.001, 0.0, 0.0], wa=2*np.pi*1.25, wc=2*np.pi*1.3, g=2*np.pi*0.03, QPN=None, verbose=True): 
        [n_th, n_fck, n_coh]=n_ini
        n_coh=n_coh**0.5
        det=wc-wa
        if verbose:
            print("-----------------------")
            print("QRM parameters:")
            print("-----------------------")
            print("Mode freq. wc (2 pi MHz):", round(wc/(2*np.pi),4))
            print("Spin freq wa (2 pi MHz):", round(wa/(2*np.pi),4))
            print("Spin-mode detuning wc-wa (2 pi MHz):", round(det/(2*np.pi), 4))
            print("Spin-mode detuning (wc-wa)/g:", round(det/g, 4))
            print("Coupling strength g (2 pi MHz):", round(g/(2*np.pi),4))
            print("Coupling strength g/wa:", round(g/wa,4))
            #print("\n")

        #####################
        # Def: initial state
        #####################

        #System S
        if state=='ud': angle=[np.pi/2,0,0]#angle=[np.pi/2,np.random.normal()*np.pi,np.random.normal()*np.pi]
        if state=='random': angle=[np.random.uniform(-1., 1.)*np.pi, np.random.uniform(-1, 1)*np.pi, np.random.uniform(-1, 1)*np.pi]
        if state=='u': angle=[0,0,0]
        if state=='d': angle=[np.pi,0,0]
        rho_s_0 = (basis(2,0)*basis(2,0).dag())

        from qutip.qip.operations import rx, ry, rz
        rho_s_0 = rz(angle[2]).dag()*ry(angle[1]).dag()*rx(angle[0]).dag()*rho_s_0*rx(angle[0])*ry(angle[1])*rz(angle[2])

        #Environment E
        rho_e_0, props = qc.initialise_single_mode(n_th=n_th, Fck=int(n_fck), sq_ampl=0.0, sq_phi=0, dis_ampl=n_coh, dis_phi=0., Prec=0.01, Ncut=int(4*n_coh+20), verbose = False)
        Nfck=props[0]
        if Nfck==None:
            N=10 #No of Fock states 
        else: N=Nfck

        if verbose:
            print("-----------------------")
            print("Initial atom and cavity states:")
            print("-----------------------")
            print("Initial spin state:", state)
            qc.show_state_prop(rho_spin=rho_s_0)
            print("Initial thermal <n>_t:", round(n_th,2))
            print("Initial Fock state #:", n_fck)
            print("Initial Displ. ampl. <n>_d:", round(n_coh,2))
            qc.show_state_prop(rho_motion=rho_e_0)

        #####################
        #Combine S+E
        #####################
        rho_0 = tensor(rho_s_0, rho_e_0)

        #####################
        # Def: operators
        #####################
        a  = tensor(qeye(2),destroy(N))  # tensor structure of the operators
        sm = tensor(destroy(2),qeye(N))  # qeye(N) is identity operator
        sz = tensor(sigmaz(), qeye(N))

        #####################
        # list of times for which the solver should store the state vector
        #####################
        tend = 0.5*(g/(2*np.pi))**(-1)
        nosteps=30
        tlist = np.linspace(0, tend, int(tend * nosteps))

        #####################
        # Def: Approx. QRM -- JC (with RWA) Hamiltonian
        #####################
        #Atom
        HA = wa * sm.dag() * sm
        #Cavity
        HC = wc * a.dag() * a

        HI_JC = g * (a.dag() * sm + a * sm.dag())

        #Total
        H_JC = HA + HC + HI_JC

        #####################
        # Evolve and calculate expectation values    
        #####################
        lbl=["JC"]
        rho_SM_models=[]
        rho_S_models=[]
        s_xyz_models=[]
        Larmor_est=[]

        i=0
        for H in [H_JC]:
            if verbose:
                print("-------------------")
                print(lbl[i]+" Simulation")
                print("-------------------")

            output = mesolve(H, rho_0, tlist, [],[])

            if verbose: print("Eval. done.")

            prop_l_S, m_values_S=qc.trace_spin_props(output, ptrace_sel=[0], verbose = verbose)
            prop_l_M, m_values_M=qc.trace_motional_props(output, ptrace_sel=[1], verbose = verbose)
            if verbose: print("State det. done.")

            rho_SM_l=[]
            rho_S_l=[]
            s_xyz_l=[]
            for j in range(len(tlist)):
                rho_SM_l.append(output.states[j])
                rho_s = output.states[j].ptrace([0])
                rho_S_l.append(rho_s)
                rho_m = output.states[j].ptrace([1])
                s_xyz = [expect(sigmax(), rho_s), expect(sigmay(), rho_s), expect(sigmaz(), rho_s)]
                s_xyz_l.append(s_xyz)
            s_xyz_l = np.array(s_xyz_l)
            s_xyz_l = np.transpose(s_xyz_l)

            ###
            # Plot results
            ###
            lbls=["qutip s_x","qutip s_y","qutip s_z"]
            clrs=['Black','Grey','Lightgrey']

            s_xyz_models.append(s_xyz_l)
            rho_SM_models.append(rho_SM_l)
            rho_S_models.append(rho_S_l)

            if verbose:
                plt.rcParams["figure.figsize"] = (6,4)
                fig, ax = plt.subplots(2, 1, gridspec_kw={'height_ratios': [.5,.5]}, sharex=True)    
                for j in [0,1,2]:
                    ax[0].plot(tlist, s_xyz_l[j], ls='-', label=lbls[j], marker='', lw=1, color=clrs[j], alpha=0.5)
                ax[0].legend(loc=(0.975,0.25))
                ax[0].set_ylabel("Spin ampl.")
                ax[0].set_ylim(-1.05,1.05)
                #plt.show()

            ###
            # Calc time dependence of spin freq form expectation values
            ###
            omega_of_t_pure=self.calc_omega_of_t(tlist, s_xyz_l[0], s_xyz_l[1])/(2*np.pi)
            try:
                t_zeros, r_zeros = self.analyse_dyn_zero_crossing(tlist, np.gradient(s_xyz_l[1]), 
                                                                           norm_freq = (2*np.pi), 
                                                                           verbose=False)
            except: t_zeros, r_zeros = [0], [0]

            Larmor_est.append(omega_of_t_pure)

            if verbose:
                ax[1].plot(t_zeros,r_zeros, label='Zeros(s_y)', ls='', marker='o', ms=8, color='black')
                ax[1].plot(tlist, omega_of_t_pure, label='Instant. freq.(sx, sy)', color='Black', ls='-', lw=1, alpha=.2) 
                ax[1].plot(tlist, omega_of_t_pure*0+wa/(2*np.pi), label='Bare freq.', color='Black', ls='--', lw=1, alpha=1)

                ax[1].legend(loc=(0.975,0.25))
                ax[1].set_xlabel("Coupling duration (µs)")
                ax[1].set_ylabel(r"Inst. Larmor freq. $\tilde{\omega}(t)$")
                #ax[1].set_ylim(0.8,1.2)
                plt.show()
            i+=1

        #Est. model deviations of dyn
        avg_s_xyz_dist = 0.
        avg_trace_dist=0.
        avg_S_trace_dist=0.

        Max_change=np.max(Larmor_est[0])-wa/(2*np.pi)
        avg_shift=np.mean(Larmor_est[0])-wa/(2*np.pi)
        ret=self.max_change_from_average(Larmor_est[0], wa/(2*np.pi))
        #print(ret)
        Inst_Larmor_dev=0.

        from scipy.interpolate import interp1d
        f_Larmor_JC = interp1d(tlist, Larmor_est[0], kind='linear')
        Zero_dev=(np.sum((f_Larmor_JC(t_zeros)-r_zeros)**2)**0.5)/len(t_zeros)

        if verbose:
            print("-------------------")
            print(" Model differences ")
            print("-------------------")
            print("0. Avg. full trace distance:", np.round(avg_trace_dist,3))
            print("1. Avg. spin trace distance:", np.round(avg_S_trace_dist,3))
            print("2. Avg. spin-state distance:", np.round(avg_s_xyz_dist,3))
            print("3. Inst. freq. dev:", np.round(Inst_Larmor_dev,3))
            print("4. Zeros freq. dev:", np.round(Zero_dev,4))
            print("5. Max. freq.:", np.round(ret,4))
            print("6. Avg. freq. shift:", np.round(avg_shift,4))
            print("Dispersive shift (2 pi MHz):", np.round(-g**2/det/(2*np.pi),4))
            plt.rcParams["figure.figsize"] = (6,4)
            fig, ax = plt.subplots(2, 1, gridspec_kw={'height_ratios': [.5,.5]}, sharex=True)
            #for j in [0,1,2]:
            #    ax[0].plot(tlist, (s_xyz_models[0][j]-s_xyz_models[1][j]), ls='-', label='JC-TI –'+lbls[j], marker='', ms=3, color=clrs[j], alpha=0.5)

            #ax[0].plot(tlist, s_xyz_dist, ls='-', label='Spin-state distance JC-TI', marker='', ms=3, color="Black", alpha=0.95)
            #ax[0].plot(tlist, S_trace_dist_l, ls='-', label='Spin trace distance JC-TI', marker='', ms=3, color="Navy", alpha=0.95)
            #ax[0].plot(tlist, trace_dist_l, ls='-', label='Full trace distance JC-TI', marker='', ms=3, color="Red", alpha=0.95)

            #ax[0].legend(loc=(0.975,0.25))
            #ax[0].set_ylabel(r"$\langle\sigma^{JC}_{x,y,z}\rangle-\langle\sigma^{QRM}_{x,y,z}\rangle$")

            a#x[1].plot(tlist, (Larmor_est[0]-Larmor_est[1]), ls='-', label='JC-TI', marker='', ms=3, color='Black', alpha=0.5)
            ax[1].plot(t_zeros, (f_Larmor_JC(t_zeros)-r_zeros), ls='', label='JC-Zeros(TI)', marker='o', ms=8, color='Black', alpha=0.5)
            ax[1].set_ylabel(r"$\omega^{JC}(t)-\omega^{TI}(t)$")
            #ax[0].set_ylim(-1.05,1.05)
            for i in  [0, 1]:
                ax[i].plot(tlist, 0.1+0.0*tlist, color="navy", alpha=.25)
                ax[i].plot(tlist, -0.1+0.0*tlist, color="navy", alpha=.25)
                ax[i].plot(tlist, 0.2+0.0*tlist, color="red", alpha=.25)
                ax[i].plot(tlist, -0.2+0.0*tlist, color="red", alpha=.25)
                ax[i].plot(tlist, tlist*0, lw=1., color='green', alpha=.25)


            #ax[1].set_ylabel("Delta(Norm. Larmor freq.)")
            ax[1].legend(loc=(0.975,0.25))
            ax[1].set_xlabel("Coupling duration (µs)")
            plt.show()

#return np.array([avg_trace_dist, avg_S_trace_dist, avg_s_xyz_dist, Inst_Larmor_dev, Zero_dev, Max_change, ret, np.array([tlist, omega_of_t_pure]), np.array([t_zeros,r_zeros]) ])
        return np.array([avg_trace_dist, avg_S_trace_dist, avg_s_xyz_dist, Inst_Larmor_dev, Zero_dev, Max_change, ret, avg_shift])


    def JCvsFTI(self, state='random', n_ini=[0.0,0.0,0.0], wa=2*np.pi*1.25, wc=2*np.pi*1.3, g=2*np.pi*0.03, QPN=None, verbose=True): 
        
        [nbar, nfck, ncoh] = n_ini
        ncoh=ncoh**0.5
        det=wc-wa
        if verbose > 0:
            print("-----------------------")
            print("QRM parameters:")
            print("-----------------------")
            print("Mode freq. wc (2 pi MHz):", round(wc/(2*np.pi),4))
            print("Spin freq wa (2 pi MHz):", round(wa/(2*np.pi),4))
            print("Spin-mode detuning wc-wa (2 pi MHz):", round(det/(2*np.pi), 4))
            print("Spin-mode detuning (wc-wa)/g:", round(det/g, 4))
            print("Coupling strength g (2 pi MHz):", round(g/(2*np.pi),4))
            print("Coupling strength g/wa:", round(g/wa,4))
            #print("\n")
            
        Omega, omega_z, omega_1, eta_1 = self.para_QRMtoTI(g, det, wc, verbose=verbose)

        #####################
        # Def: initial state
        #####################

        #System S
        if state=='ud': angle=[np.pi/2,0,0]#angle=[np.pi/2,np.random.normal()*np.pi,np.random.normal()*np.pi]
        if state=='random': angle=[np.random.uniform(-1., 1.)*np.pi, np.random.uniform(-1, 1)*np.pi, np.random.uniform(-1, 1)*np.pi]
        if state=='u': angle=[0,0,0]
        if state=='d': angle=[np.pi,0,0]
        rho_s_0 = (basis(2,0)*basis(2,0).dag())

        from qutip.qip.operations import rx, ry, rz
        rho_s_0 = rz(angle[2]).dag()*ry(angle[1]).dag()*rx(angle[0]).dag()*rho_s_0*rx(angle[0])*ry(angle[1])*rz(angle[2])

        #Environment E
        rho_e_0, props = qc.initialise_single_mode(n_th=nbar, Fck=int(nfck), sq_ampl=0.0, sq_phi=0, dis_ampl=ncoh, dis_phi=0., Prec=0.1, Ncut=int(4*ncoh+20), verbose = False)
        Nfck=props[0]
        if Nfck==None:
            N=10 #No of Fock states 
        else: N=Nfck

        if verbose > 0:
            print("-----------------------")
            print("Initial states:")
            print("-----------------------")
            print("Initial spin:", state)
            if verbose > 1: qc.show_state_prop(rho_spin=rho_s_0)
            print("Initial motion: thermal <n>:", round(nbar,2))
            if verbose > 1: qc.show_state_prop(rho_motion=rho_e_0)

        #####################
        #Combine S+E
        #####################
        rho_0 = tensor(rho_s_0, rho_e_0)

        #####################
        # Def: operators
        #####################
        a  = tensor(qeye(2),destroy(N))  # tensor structure of the operators
        sm = tensor(destroy(2),qeye(N))  # qeye(N) is identity operator
        sz = tensor(sigmaz(), qeye(N))

        #####################
        # list of times for which the solver should store the state vector
        #####################
        #tend = 1.2*(g/(2*np.pi))**(-1)
        tend = 2*((4*g**2+det**2)**0.5/(2*np.pi))**(-1)
        nosteps=30
        tlist = np.linspace(0, tend, int(tend * nosteps))

        #####################
        # Def: Approx. QRM -- JC (with RWA) Hamiltonian
        #####################
        #Atom
        HA = wa * sm.dag() * sm
        #Cavity
        HC = wc * a.dag() * a

        HI_JC = g * (a.dag() * sm + a * sm.dag())

        #Total
        H_JC = HA + HC + HI_JC

         #####################
        # Def: Full TI -- Hamiltonian
        #####################

        #System
        HS = omega_z/2 * sz
        #Environement
        HE = omega_1 * a.dag() * a

        #S+E Coupling
        LD_approx=False
        if LD_approx == True:
        #For small eta:
            C = (1 + 1j * eta_1 * (a.dag() + a))
        else:
            C = (1j * eta_1 * (a.dag() + a)).expm()

        HI = Omega/2 * (sm.dag() * C + sm * C.dag())

        #Total
        H_TI = HS + HE + HI

        #####################
        # Evolve and calculate expectation values    
        #####################
        lbl=["JC", "Full TI"]
        rho_SM_models=[]
        rho_S_models=[]
        s_xyz_models=[]
        Larmor_est=[]

        i=0
        for H in [H_JC, H_TI]:
            if verbose > 1:
                print("-------------------")
                print(lbl[i]+" Simulation")
                print("-------------------")

            output = mesolve(H, rho_0, tlist, [],[])

            if verbose > 1: print("Eval. done.")

            prop_l_S, m_values_S=qc.trace_spin_props(output, ptrace_sel=[0], verbose = False)
            prop_l_M, m_values_M=qc.trace_motional_props(output, ptrace_sel=[1], verbose = False)
            if verbose > 1: print("State det. done.")

            rho_SM_l=[]
            rho_S_l=[]
            s_xyz_l=[]
            for j in range(len(tlist)):
                rho_SM_l.append(output.states[j])
                rho_s = output.states[j].ptrace([0])
                rho_S_l.append(rho_s)
                rho_m = output.states[j].ptrace([1])
                s_xyz = [expect(sigmax(), rho_s), expect(sigmay(), rho_s), expect(sigmaz(), rho_s)]
                s_xyz_l.append(s_xyz)
            s_xyz_l = np.array(s_xyz_l)
            s_xyz_l = np.transpose(s_xyz_l)

            #if H == H_TI:
                #s_xyz_l = self.basis_trans(s_xyz_l, omega_z, Omega)

            ###
            # Plot results
            ###
            lbls=["qutip s_x","qutip s_y","qutip s_z"]
            clrs=['Black','Grey','Lightgrey']

            s_xyz_models.append(s_xyz_l)
            rho_SM_models.append(rho_SM_l)
            rho_S_models.append(rho_S_l)

            if verbose > 1:
                plt.rcParams["figure.figsize"] = (6,4)
                fig, ax = plt.subplots(2, 1, gridspec_kw={'height_ratios': [.5,.5]}, sharex=True)    
                for j in [0,1,2]:
                    ax[0].plot(tlist, s_xyz_l[j], ls='-', label=lbls[j], marker='', lw=1, color=clrs[j], alpha=0.5)
                ax[0].legend(loc=(0.975,0.25))
                ax[0].set_ylabel("Spin ampl.")
                ax[0].set_ylim(-1.05,1.05)
                #plt.show()

            ###
            # Calc time dependence of spin freq form expectation values
            ###
            omega_of_t_pure=self.calc_omega_of_t(tlist, s_xyz_l[0], s_xyz_l[1])/(2*np.pi)
            try:
                t_zeros, r_zeros = self.analyse_dyn_zero_crossing(tlist, np.gradient(s_xyz_l[1]), 
                                                                           norm_freq = (2*np.pi), 
                                                                           verbose=False)
            except: t_zeros, r_zeros = [0], [0]

            Larmor_est.append(omega_of_t_pure)

            if verbose > 1:
                ax[1].plot(t_zeros, r_zeros/wa*2*np.pi, label='Zeros(s_y)', ls='', marker='o', ms=8, color='black')
                ax[1].plot(tlist, omega_of_t_pure/wa*2*np.pi, label='Instant. freq.(sx, sy)', color='Black', ls='-', lw=1, alpha=.2)       

                ax[1].legend(loc=(0.975,0.25))
                ax[1].set_xlabel("Coupling duration (µs)")
                ax[1].set_ylabel(r"Inst. Larmor freq. $\omega(t) / \omega$")
                ax[1].set_ylim(0.82,1.02)
                plt.show()
            i+=1

        #Est. model deviations of dyn
        s_xyz_dist=np.linalg.norm(np.transpose(s_xyz_models[0])-np.transpose(s_xyz_models[1]), axis=1)
        avg_s_xyz_dist = np.sum(s_xyz_dist)/len(tlist)

        trace_dist_l=[]
        for j in range(len(tlist)):
            trace_dist_l.append(qutip.tracedist(rho_SM_models[0][j],rho_SM_models[1][j]))
        avg_trace_dist=np.sum(trace_dist_l)/len(tlist)

        S_trace_dist_l=[]
        for j in range(len(tlist)):
            S_trace_dist_l.append(qutip.tracedist(rho_S_models[0][j],rho_S_models[1][j]))
        avg_S_trace_dist=np.sum(S_trace_dist_l)/len(tlist)

        avg_shift_JC=np.mean(Larmor_est[0])#-wa/(2*np.pi)
        avg_shift=np.mean(Larmor_est[1])#-wa/(2*np.pi)
        Max_change=np.max(np.abs(Larmor_est[1]-Larmor_est[1][0]))
        Inst_Larmor_dev=np.sum((Larmor_est[0]-Larmor_est[1])**2)**0.5

        from scipy.interpolate import interp1d
        f_Larmor_JC = interp1d(tlist, Larmor_est[0], kind='linear')
        Zero_dev=(np.sum((f_Larmor_JC(t_zeros)-r_zeros)**2)**0.5)/len(t_zeros)

        if verbose > 0:
            print("-------------------")
            print(" Model differences ")
            print("-------------------")
            #print("0. Avg. full trace distance:", np.round(avg_trace_dist,3))
            print("1. Avg. spin trace distance:", np.round(avg_S_trace_dist,3))
            #print("2. Avg. spin-state distance:", np.round(avg_s_xyz_dist,3))
            #print("3. Inst. freq. dev:", np.round(Inst_Larmor_dev,3))
            #print("4. Zeros freq. dev:", np.round(Zero_dev,3))
            #print("5. Max. freq.:", np.round(Max_change,3))
            print("2. Avg shift (2 pi MHz):", np.round(avg_shift,4))
            print("3. JC Avg shift (2 pi MHz):", np.round(avg_shift_JC,4))
            if verbose > 1:
                plt.rcParams["figure.figsize"] = (6,4)
                fig, ax = plt.subplots(2, 1, gridspec_kw={'height_ratios': [.5,.5]}, sharex=True)
                for j in [0,1,2]:
                    ax[0].plot(tlist, (s_xyz_models[0][j]-s_xyz_models[1][j]), ls='-', label='JC-TI –'+lbls[j], marker='', ms=3, color=clrs[j], alpha=0.5)

                ax[0].plot(tlist, s_xyz_dist, ls='-', label='Spin-state distance JC-TI', marker='', ms=3, color="Black", alpha=0.95)
                ax[0].plot(tlist, S_trace_dist_l, ls='-', label='Spin trace distance JC-TI', marker='', ms=3, color="Navy", alpha=0.95)
                ax[0].plot(tlist, trace_dist_l, ls='-', label='Full trace distance JC-TI', marker='', ms=3, color="Red", alpha=0.95)

                ax[0].legend(loc=(0.975,0.25))
                ax[0].set_ylabel(r"$\langle\sigma^{JC}_{x,y,z}\rangle-\langle\sigma^{QRM}_{x,y,z}\rangle$")

                ax[1].plot(tlist, (Larmor_est[0]-Larmor_est[1]), ls='-', label='JC-TI', marker='', ms=3, color='Black', alpha=0.5)
                ax[1].plot(t_zeros, (f_Larmor_JC(t_zeros)-r_zeros), ls='', label='JC-Zeros(TI)', marker='o', ms=8, color='Black', alpha=0.5)
                ax[1].set_ylabel(r"$\omega^{JC}(t)-\omega^{TI}(t)$")
                #ax[0].set_ylim(-1.05,1.05)
                for i in  [0, 1]:
                    ax[i].plot(tlist, 0.1+0.0*tlist, color="navy", alpha=.25)
                    ax[i].plot(tlist, -0.1+0.0*tlist, color="navy", alpha=.25)
                    ax[i].plot(tlist, 0.2+0.0*tlist, color="red", alpha=.25)
                    ax[i].plot(tlist, -0.2+0.0*tlist, color="red", alpha=.25)
                    ax[i].plot(tlist, tlist*0, lw=1., color='green', alpha=.25)


                #ax[1].set_ylabel("Delta(Norm. Larmor freq.)")
                ax[1].legend(loc=(0.975,0.25))
                ax[1].set_xlabel("Coupling duration (µs)")
                plt.show()

        return np.array([avg_trace_dist, avg_S_trace_dist, avg_s_xyz_dist, Inst_Larmor_dev, Zero_dev, Max_change, np.array([avg_shift_JC, avg_shift]), np.array([tlist, Larmor_est])])

    def JCvsFQRM(self, state='ud', n_ini=[0.0, 0.0, 0.0], wa=2*np.pi*1.25, wc=2*np.pi*1.25, g=2*np.pi*0.03, QPN=None, verbose=0): 
        [nbar, nfck, ncoh]=n_ini
        ncoh=ncoh**0.5
        det=wc-wa
        if verbose > 0:
            print("-----------------------")
            print("QRM parameters:")
            print("-----------------------")
            print("Mode freq. wc (2 pi MHz):", round(wc/(2*np.pi),4))
            print("Spin freq wa (2 pi MHz):", round(wa/(2*np.pi),4))
            print("Spin-mode detuning wc-wa (2 pi MHz):", round(det/(2*np.pi), 4))
            print("Coupling strength g (2 pi MHz):", round(g/(2*np.pi),4))
            print("Coupling strength g/wa:", round(g/wa,4))
            print("\n")

        #####################
        # Def: initial state
        #####################

        #System S
        if state=='ud': angle=[np.pi/2,0,0]#angle=[np.pi/2,np.random.normal()*np.pi,np.random.normal()*np.pi]
        if state=='random': angle=[np.random.uniform(-1., 1.)*np.pi, np.random.uniform(-1, 1)*np.pi, np.random.uniform(-1, 1)*np.pi]
        if state=='u': angle=[0,0,0]
        if state=='d': angle=[np.pi,0,0]
        rho_s_0 = (basis(2,0)*basis(2,0).dag())

        from qutip.qip.operations import rx, ry, rz
        rho_s_0 = rz(angle[2]).dag()*ry(angle[1]).dag()*rx(angle[0]).dag()*rho_s_0*rx(angle[0])*ry(angle[1])*rz(angle[2])

        #Environment E
        rho_e_0, props = qc.initialise_single_mode(n_th=nbar, Fck=int(nfck), sq_ampl=0.0, sq_phi=0, dis_ampl=ncoh, dis_phi=0., Prec=0.0001, Ncut=int(4*ncoh+20), verbose = False)
        Nfck=props[0]
        if Nfck==None:
            N=10 #No of Fock states 
        else: N=Nfck

        if verbose > 0:
            print("-----------------------")
            print("Initial atom and cavity states:")
            print("-----------------------")
            print("Initial spin state:", state)
            if verbose > 1: qc.show_state_prop(rho_spin=rho_s_0)
            print("Initial thermal <n>:", round(nbar,2))
            if verbose > 1: qc.show_state_prop(rho_motion=rho_e_0)

        #####################
        #Combine S+E
        #####################
        rho_0 = tensor(rho_s_0, rho_e_0)

        #####################
        # Def: operators
        #####################
        a  = tensor(qeye(2),destroy(N))  # tensor structure of the operators
        sm = tensor(destroy(2),qeye(N))  # qeye(N) is identity operator
        sz = tensor(sigmaz(), qeye(N))

        #####################
        # list of times for which the solver should store the state vector
        #####################
        tend = 3*(g/(2*np.pi))**(-1)
        nosteps=30
        tlist = np.linspace(0, tend, int(tend * nosteps))

        #####################
        # Def: Approx. QRM -- JC (with RWA) Hamiltonian
        #####################
        #Atom
        HA = wa * sm.dag() * sm
        #Cavity
        HC = wc * a.dag() * a

        HI_JC = g * (a.dag() * sm + a * sm.dag())

        #Total
        H_JC = HA + HC + HI_JC

         #####################
        # Def: QRM -- JC (without RWA) -- Hamiltonian
        #####################

        HI_QRM = g * (a.dag() + a) * (sm + sm.dag())

        #Total
        H_QRM = HA + HC + HI_QRM

        #####################
        # Evolve and calculate expectation values    
        #####################
        lbl=["JC", "Full QRM"]
        rho_SM_models=[]
        rho_S_models=[]
        s_xyz_models=[]
        Larmor_est=[]

        i=0
        for H in [H_JC, H_QRM]:
            if verbose > 1:
                print("-------------------")
                print(lbl[i]+" Simulation")
                print("-------------------")

            output = mesolve(H, rho_0, tlist, [],[])

            if verbose > 1: print("Eval. done.")

            prop_l_S, m_values_S=qc.trace_spin_props(output, ptrace_sel=[0], verbose = False)
            prop_l_M, m_values_M=qc.trace_motional_props(output, ptrace_sel=[1], verbose = False)
            if verbose > 1: print("State det. done.")

            rho_SM_l=[]
            rho_S_l=[]
            s_xyz_l=[]
            for j in range(len(tlist)):
                rho_SM_l.append(output.states[j])
                rho_s = output.states[j].ptrace([0])
                rho_S_l.append(rho_s)
                rho_m = output.states[j].ptrace([1])
                s_xyz = [expect(sigmax(), rho_s), expect(sigmay(), rho_s), expect(sigmaz(), rho_s)]
                s_xyz_l.append(s_xyz)
            s_xyz_l = np.array(s_xyz_l)
            s_xyz_l = np.transpose(s_xyz_l)

            if QPN != None:
                s_xyz_l_QPN=[]
                s_xyz_l_QPN_err=[]
                for j in [0,1,2]:
                    y,yerr=self.gen_sigma(s_xyz_l[j],QPN)
                    s_xyz_l_QPN.append(y)
                    s_xyz_l_QPN_err.append(yerr)
                s_xyz_l_QPN=np.array(s_xyz_l_QPN)
                s_xyz_l_QPN_err=np.array(s_xyz_l_QPN_err)

            ###
            # Plot results
            ###
            lbls=["qutip s_x","qutip s_y","qutip s_z"]
            clrs=['Black','Grey','Lightgrey']

            s_xyz_models.append(s_xyz_l)
            rho_SM_models.append(rho_SM_l)
            rho_S_models.append(rho_S_l)

            if verbose > 1:
                plt.rcParams["figure.figsize"] = (6,4)
                fig, ax = plt.subplots(2, 1, gridspec_kw={'height_ratios': [.5,.5]}, sharex=True)    
                for j in [0,1,2]:
                    ax[0].plot(tlist, s_xyz_l[j], ls='-', label=lbls[j], marker='', lw=1, color=clrs[j], alpha=0.5)
                    if QPN != None:
                        ax[0].errorbar(tlist, s_xyz_l_QPN[j],  s_xyz_l_QPN_err[j], ls='', label=lbls[j], marker='o', ms=3, color=clrs[j], alpha=1)
                ax[0].legend(loc=(0.975,0.25))
                ax[0].set_ylabel("Spin ampl.")
                ax[0].set_ylim(-1.05,1.05)
                #plt.show()

            ###
            # Calc time dependence of spin freq form expectation values
            ###
            omega_of_t_pure=self.calc_omega_of_t(tlist, s_xyz_l[0], s_xyz_l[1])/(2*np.pi)
            try:
                t_zeros, r_zeros = self.analyse_dyn_zero_crossing(tlist, np.gradient(s_xyz_l[1]), 
                                                                           norm_freq = (2*np.pi), 
                                                                           verbose=False)
            except: t_zeros, r_zeros = [0], [0]
            if QPN != None:
                omega_of_t_pure_QPN_c=self.calc_omega_of_t(tlist, s_xyz_l_QPN[0], s_xyz_l_QPN[1])/spl_static
                omega_of_t_pure_QPN_p=self.calc_omega_of_t(tlist, s_xyz_l_QPN[0] + s_xyz_l_QPN_err[0], s_xyz_l_QPN[1]+s_xyz_l_QPN_err[1])/spl_static
                omega_of_t_pure_QPN_m=self.calc_omega_of_t(tlist, s_xyz_l_QPN[0] - s_xyz_l_QPN_err[0], s_xyz_l_QPN[1]-s_xyz_l_QPN_err[1])/spl_static

                omega_of_t_pure_QPN=np.mean([omega_of_t_pure_QPN_c,omega_of_t_pure_QPN_p,omega_of_t_pure_QPN_m], axis=0)

            Larmor_est.append(omega_of_t_pure)

            if verbose:
                ax[1].plot(t_zeros,r_zeros, label='Zeros(s_y)', ls='', marker='o', ms=8, color='black')
                ax[1].plot(tlist, omega_of_t_pure, label='Instant. freq.(sx, sy)', color='Black', ls='-', lw=1, alpha=.2)       
                if QPN!= None:
                    ax[1].errorbar(tlist, omega_of_t_pure_QPN, delta_omega_of_t_pure_QPN, label='Instant. freq. with QPN (sx, sy)', color='Black', ls='', marker='o', ms=3, alpha=1.) 

                ax[1].legend(loc=(0.975,0.25))
                ax[1].set_xlabel("Coupling duration (µs)")
                ax[1].set_ylabel(r"Inst. Larmor freq. $\omega(t)$")
                #ax[1].set_ylim(0.8,1.2)
                plt.show()
            i+=1

        #Est. model deviations of dyn
        s_xyz_dist=np.linalg.norm(np.transpose(s_xyz_models[0])-np.transpose(s_xyz_models[1]), axis=1)
        avg_s_xyz_dist = np.sum(s_xyz_dist)/len(tlist)

        trace_dist_l=[]
        for j in range(len(tlist)):
            trace_dist_l.append(qutip.tracedist(rho_SM_models[0][j],rho_SM_models[1][j]))
        avg_trace_dist=np.sum(trace_dist_l)/len(tlist)

        S_trace_dist_l=[]
        for j in range(len(tlist)):
            S_trace_dist_l.append(qutip.tracedist(rho_S_models[0][j],rho_S_models[1][j]))
        avg_S_trace_dist=np.sum(S_trace_dist_l)/len(tlist)

        Max_change=np.max(np.abs(Larmor_est[1]-Larmor_est[1][0]))/Larmor_est[1][0]
        Avg_change=np.mean((Larmor_est[1]-Larmor_est[1][0]))
        Inst_Larmor_dev=np.sum((Larmor_est[0]-Larmor_est[1])**2)**0.5

        from scipy.interpolate import interp1d
        f_Larmor_JC = interp1d(tlist, Larmor_est[0], kind='linear')
        Zero_dev=(np.sum((f_Larmor_JC(t_zeros)-r_zeros)**2)**0.5)/len(t_zeros)

        if verbose > 0:
            print("-------------------")
            print(" Model differences ")
            print("-------------------")
            print("0. Avg. full trace distance:", np.round(avg_trace_dist,3))
            print("1. Avg. spin trace distance:", np.round(avg_S_trace_dist,3))
            print("2. Avg. spin-state-distance:", np.round(avg_s_xyz_dist,3))
            print("3. Inst. freq. dev:", np.round(Inst_Larmor_dev,3))
            print("4. Zeros freq. dev:", np.round(Zero_dev,3))
            print("5. Max. freq.:", np.round(Max_change,3))
            print("6. Avg shift (AC Stark shift):", np.round(Avg_change,3))
        if verbose == 2:    
            plt.rcParams["figure.figsize"] = (6,4)
            fig, ax = plt.subplots(2, 1, gridspec_kw={'height_ratios': [.5,.5]}, sharex=True)
            for j in [0,1,2]:
                ax[0].plot(tlist, (s_xyz_models[0][j]-s_xyz_models[1][j]), ls='-', label='JC-QRM –'+lbls[j], marker='', ms=3, color=clrs[j], alpha=0.5)

            ax[0].plot(tlist, s_xyz_dist, ls='-', label='Spin-state distance JC-QRM', marker='', ms=3, color="Black", alpha=0.95)
            ax[0].plot(tlist, S_trace_dist_l, ls='-', label='Spin trace distance JC-QRM', marker='', ms=3, color="Navy", alpha=0.95)
            ax[0].plot(tlist, trace_dist_l, ls='-', label='Full trace distance JC-QRM', marker='', ms=3, color="Red", alpha=0.95)

            ax[0].legend(loc=(0.975,0.25))
            ax[0].set_ylabel(r"$\langle\sigma^{JC}_{x,y,z}\rangle-\langle\sigma^{QRM}_{x,y,z}\rangle$")

            ax[1].plot(tlist, (Larmor_est[0]-Larmor_est[1]), ls='-', label='JC-QRM', marker='', ms=3, color='Black', alpha=0.5)
            ax[1].plot(t_zeros, (f_Larmor_JC(t_zeros)-r_zeros), ls='', label='JC-Zeros(QRM)', marker='o', ms=8, color='Black', alpha=0.5)
            ax[1].set_ylabel(r"$\omega^{JC}(t)-\omega^{QRM}(t)$")
            #ax[0].set_ylim(-1.05,1.05)
            for i in  [0, 1]:
                ax[i].plot(tlist, 0.1+0.0*tlist, color="navy", alpha=.25)
                ax[i].plot(tlist, -0.1+0.0*tlist, color="navy", alpha=.25)
                ax[i].plot(tlist, 0.2+0.0*tlist, color="red", alpha=.25)
                ax[i].plot(tlist, -0.2+0.0*tlist, color="red", alpha=.25)
                ax[i].plot(tlist, tlist*0, lw=1., color='green', alpha=.25)


            #ax[1].set_ylabel("Delta(Norm. Larmor freq.)")
            ax[1].legend(loc=(0.975,0.25))
            ax[1].set_xlabel("Coupling duration (µs)")
            plt.show()

        return np.array([avg_trace_dist, avg_S_trace_dist, avg_s_xyz_dist, Inst_Larmor_dev, Zero_dev, Max_change, Avg_change])
