# Supplementary material for: Observing time-dependent energy level renormalisation in an ultrastrongly coupled open system
Source: Nat Commun. 2025 Mar 13;16:2502. doi: 10.1038/s41467-025-57840-4 (PMC11906871; doi:10.1038/s41467-025-57840-4)
Supplement: Supplementary file 3 — Source Data [file 41467_2025_57840_MOESM3_ESM.zip › 1_sim code/manuscript_sims_2025_01_share.ipynb]

# %% [markdown]
# Simulation results – Observing Time-Dependent Energy Level Renormalisation in an Ultrastrongly Coupled Open System
Alessandra Colla, Florian Hasse, Deviprasath Palani, Tobias Schaetz, Heinz-Peter Breuer,
and Ulrich Warring

# %% [markdown]
### Header

# %% [code]
%load_ext autoreload
%autoreload 2

%matplotlib inline
%config InlineBackend.figure_formats = ['svg']

import matplotlib.pyplot as plt

import numpy as np
import scipy.constants as cst
import sys

from qc_thermo import QC_THERMO
qc_thermo = QC_THERMO()

from qc import QC
qc = QC(dark=False)

from qutip import *

# %% [markdown]
# Main text results

# %% [markdown]
## Comparing different platforms (Fig. 2c)
compare: Forn-Díaz, P., Lamata, L., Rico, E., Kono, J. & Solano, E. Ultrastrong coupling regimes of light-matter interaction. Reviews of Modern Physics 91, (2019).

# %% [code]
#
# Our Cavity QED analog parameters
#
eta=0.4 # LD parameter
Omega=2*np.pi*0.3 # Rabi rate Omega
g=eta*Omega/2
omega_m=2*np.pi*1.3 # spin/mode freq
print("Coupling strength g/omega approx. ", np.round(g/omega_m,2))
kappa=2*np.pi*0.0001 # motional stability  better than approx. 100 Hz
print("Mode stability Kappa/g better than ", np.round(kappa/g,4))
gamma=2*np.pi*0.002 # spin dephasing better than 1/(60 µs)
print("Spin dephasing gamma/g better than ", np.round(gamma/g,4))
C=4*g**2/(kappa*gamma)
print("Cooperativity C approx. ", np.round(C))
print("U approx. ", np.round(np.sqrt(C*g/omega_m)))
mu_B=cst.physical_constants["Bohr magneton in Hz/T"][0]/10**6
print("B_eff (mT)", np.round(2*np.pi*1.3/mu_B*10**3,2))

#
# Lets plot dw/w for Delta = w
#

qc_thermo.my_fig_format(form=1, scl=1.0)

w=1
g = np.logspace(-8, 1, 100)
y = 2*g**2/w
g_TI=np.linspace(10**(-8),0.3)
g_us=np.linspace(0.05,0.2)

plt.plot(g, g**2/w, lw=2., color='Black')#, label='JC renorm.')

Talpha=.2
g_S=np.linspace(1*10**(-8),1*10**(-6))
plt.plot(g_S, g_S**2/w, lw=14, color=qc_thermo.UNIBlau, alpha=1, label='A-Opt')

g_S=np.linspace(2*10**(-7),10**(-6))
plt.plot(g_S, g_S**2/w, lw=10, color=qc_thermo.UNIPastelRot, alpha=1, label='A-MW')

g_S=np.linspace(5*10**(-5),3*10**(-2))
plt.plot(g_S, g_S**2/w, lw=14, color=qc_thermo.UNIOrange, alpha=1, label='Q-Dots')

g_S=np.linspace(1*10**(-3),0.5)
plt.plot(g_S, g_S**2/w, lw=10, color=qc_thermo.UNIRot, alpha=1, label='S-Qubit')


plt.plot(g_TI, g_TI**2/w, lw=6, color=qc_thermo.UNIHellBlau, alpha=1, label='TI')

plt.plot(g, g**2/w, lw=2., color='Black')

Talpha=1

plt.hlines(0.0025, 0, 10, color=qc_thermo.UNIHellBlau, ls='dotted')

plt.vlines(0.05, 5*10**(-17),1*10**(2), color="grey", ls='dotted')

plt.vlines(0.1, 5*10**(-17),1*10**(2), color="grey", ls='dotted')

plt.xscale('log')
plt.yscale('log')
plt.xlabel(r'Coupling strength, $g / \omega$')
plt.ylabel(r'Level shift, $\delta \tilde\omega(T/2, \Delta=\omega) / \omega$')

plt.xlim(5*10**(-8),10)
plt.ylim(5*10**(-17),1*10**(2))
plt.tight_layout()
#plt.savefig('fig2.svg')

# %% [markdown]
## Time avg. shifts (Fig. 3c)

# %% [markdown]
### Plot analytical predictions for our parameters

# %% [code]
g=0.066
delta=np.linspace(-.25,.25,54)
CB_shift=qc_thermo.time_average_CB_shift(g, delta)
disp_shift=qc_thermo.disp_ac_stark_shift(g, delta , 0)

plt.plot(delta, CB_shift, color='Black', lw=4., label="Avg. renorm. shift")
plt.plot(delta, disp_shift, color='Grey', label="Lamb (dispersive) shift")
plt.ylim(-1.2*g,1.2*g)
plt.xlabel(r'Detuning $\Delta$ ($2\pi$ MHz)')
plt.ylabel(r'Avg. shift $\langle \delta \tilde\omega(t) \rangle_T$ ($2\pi$ MHz)')
plt.show()

# %% [markdown]
### Run simulations for the full-trapped-ion model

# %% [code]
qc_thermo.JCvsFTI(state='ud', n_ini=[0.01,0,0], wa=2*np.pi*(1.3-0.05), wc=2*np.pi*1.3, 
                  g=2*np.pi*0.066, QPN=None, verbose=2);

# %% [code]
g=0.066
scan_par = np.linspace(-2.35*g, 2.35*g, 52)
ret_l=[]
for delta_r in scan_par:
    res=qc_thermo.JCvsFTI(state='ud', n_ini=[0.08,0,0], wa=2*np.pi*(1.3-delta_r), wc=2*np.pi*1.3, g=2*np.pi*g, QPN=None, verbose=0)
    ret_l.append(np.array(res))
ret_l=np.array(ret_l)

# %% [code]
########
# Save data
########

import time 
res=np.array([scan_par, [ret_l]])
filename='sim_data_fig3c_'+time.strftime('%Y_%m_%d_%H_%M')
print(filename)
np.save(filename, res)

# %% [markdown]
### Plot simulation results and analytical predictions

# %% [code]
res=np.load("sim_data_fig3c_2025_01_21_15_17.npy", allow_pickle=True)
scan_par, [ret_l] = res

qc_thermo.my_fig_format(form=1, scl=1)

# Account for additional Zeeman shift in our experiment
zeeman_shift=np.sqrt(0.252**2+(1.259-scan_par)**2)

avg_shift_JC = np.array([sub_arr[0] for sub_arr in ret_l[:,-2]])
avg_shift = np.array([sub_arr[1] for sub_arr in ret_l[:,-2]])
disp_shift=qc_thermo.disp_ac_stark_shift(g, scan_par , 0)
CB_shift=qc_thermo.time_average_CB_shift(g, scan_par)

plt.plot(scan_par/g, disp_shift/g, color='Grey', label="Lamb shift", marker='o', ms=1., ls='')
plt.plot(scan_par/g, (avg_shift-zeeman_shift)/g, color=qc_thermo.UNIMittelBlau, ls='', marker='s', ms=1.)
plt.plot(scan_par/g, (CB_shift)/g, color='Black', lw=2., ls='-', marker='')

plt.ylim(-1.2,1.2)
plt.xlim(-2.5,2.5)
plt.xlabel(r'Detuning $\Delta (\mathbf{B}) / g$')
plt.ylabel(r'Avg. shift $\langle \delta\tilde\omega(t) \rangle_T / g$')
plt.tight_layout()
#plt.savefig('fig3c.svg')
plt.show()

# %% [markdown]
## Time-resolved shifts (Fig. 4 b and c)

# %% [markdown]
### Run simulation

# %% [code]
ret = qc_thermo.JCvsFTI(state='ud', n_ini=[0.08,0,0], wa=2*np.pi*(1.304-0.064), wc=2*np.pi*1.304, 
                  g=2*np.pi*0.078, QPN=None, verbose=2);

# %% [markdown]
# Supplementary Information

# %% [markdown]
## Run numerical simulations
compare JC model to the full-trapped-ion model

# %% [code]
def JCvsTI(state='random', nbar=0.001, Omega_frac=1/4, verbose=True):
    ##########################
    # Def: Approx.
    ##########################
    use_LDA = 0
    use_RWA = 0

    ##########################
    # Def: Trapped Ion parameters
    ##########################
    omega_1 = 2*np.pi*1.30
    eta_1 = qc_thermo.lamb_dicke([0,0,1], [0,0,1], omega_1 * cst.mega, 25 * cst.atomic_mass)
    Omega=np.abs(omega_1*Omega_frac)#2*np.pi*0.2
    omega_z = -omega_1+Omega*Omega_frac
    if use_RWA and use_LDA:
        spl_static=np.abs(omega_z)
    else:
        spl_static=((Omega)**2+(omega_z)**2)**0.5

    ##########################
    # Def: JC parameters
    ##########################
    wc = omega_1  # cavity frequency
    wa = np.abs(spl_static)  # atom frequency
    g = eta_1*Omega/2  # coupling strength

    if verbose:
        print("-----------------------")
        print("Trapped ion parameters:")
        print("-----------------------")
        print("LD Approx. used:", use_LDA)
        if use_LDA:
            print("RW Approx. used:", use_RWA)
        print("Mode freq. (2 pi MHz):", round(omega_1/(2*np.pi),4))
        print("LD-para:", round(eta_1,2))
        print("Laser detuning (2 pi MHz):", round(omega_z/(2*np.pi),2))
        print("Laser Rabi rate (2 pi MHz):", round(Omega/(2*np.pi),2))
        print("Eff. spin freq (2 pi MHz):", round(spl_static/(2*np.pi), 4))
        print("Eff. spin-mode detuning (2 pi MHz):", round((spl_static-omega_1)/(2*np.pi), 4))
        print("Eff. coupling strength eta*Omega/2 (2 pi MHz)", round((eta_1*Omega/2)/(2*np.pi),4))


        print("-----------------------")
        print("Analog JC parameters:")
        print("-----------------------")
        #print("RW Approx. used:", use_RWA)
        print("Mode freq. wc (2 pi MHz):", round(wc/(2*np.pi),4))
        print("Spin freq wa (2 pi MHz):", round(wa/(2*np.pi),4))
        print("Spin-mode detuning wa-wc (2 pi MHz):", round((wa-wc)/(2*np.pi), 4))
        print("Coupling strength g (2 pi MHz)", round(g/(2*np.pi),4))
        print("\n")
    #####################
    # Def: initial state
    #####################

    #System S
    if state=='ud': angle=[np.pi/2,0,0]#angle=[np.pi/2,np.random.normal()*np.pi,np.random.normal()*np.pi]
    if state=='random': angle=[np.random.uniform(-1., 1.)*np.pi, np.random.uniform(-1, 1)*np.pi, np.random.uniform(-1, 1)*np.pi]
    if state=='u': angle=[0,0,0]
    if state=='d': angle=[np.pi,0,0]
    rho_s_0 = (basis(2,0)*basis(2,0).dag())

    from qutip.qip.operations import rx, ry, rz
    rho_s_0 = rz(angle[2]).dag()*ry(angle[1]).dag()*rx(angle[0]).dag()*rho_s_0*rx(angle[0])*ry(angle[1])*rz(angle[2])

    #Environment E
    rho_e_0, props = qc.initialise_single_mode(n_th=nbar, Fck=0, sq_ampl=0.0, sq_phi=0, dis_ampl=0.0, dis_phi=0., Prec=0.1, verbose = False)
    Nfck=props[0]
    if Nfck==None:
        N=10 #No of Fock states 
    else: N=Nfck

    if verbose:
        print("-----------------------")
        print("Initial spin and motional states:")
        print("-----------------------")
        print("Initial spin state:", state)
        qc.show_state_prop(rho_spin=rho_s_0)
        print("Initial thermal <n>:", round(nbar,2))
        qc.show_state_prop(rho_motion=rho_e_0)

    #Combine S+E
    rho_0 = tensor(rho_s_0, rho_e_0)


    #####################
    # Def: operators
    #####################
    a  = tensor(qeye(2),destroy(N))  # tensor structure of the operators
    sm = tensor(destroy(2),qeye(N))  # qeye(N) is identity operator
    sz = tensor(sigmaz(), qeye(N))

    # list of times for which the solver should store the state vector
    tend = 2*(eta_1*Omega/(2*np.pi))**(-1)
    nosteps=30
    tlist = np.linspace(0, tend, int(tend * nosteps))

    #####################
    # Def: Trapped Ion Hamiltonian
    #####################
    #System 
    HS = omega_z/2 * sz

    #Environement 
    HE = omega_1 * a.dag() * a

    #S+E Coupling
    if use_LDA == True:
        #with LDA, i.e., 'small' eta_1
        if use_RWA == True:
            HI = Omega/2 * eta_1 * (a.dag() * sm + a * sm.dag())
        else: 
            C = (1 + 1j * eta_1 * (a.dag() + a))
            HI = Omega/2 * (sm.dag() * C + sm * C.dag())
    else:
        #without LDA, i.e., 'large' eta_1
        C = (1j * eta_1 * (a.dag() + a)).expm()
        HI = Omega/2 * (sm.dag() * C + sm * C.dag())

    #Total
    H_TI = HS + HE + HI

    #####################
    # Def: JC Hamiltonian
    #####################
    #Atom
    HA = wa * sm.dag() * sm
    #Cavity
    HC = wc * a.dag() * a

    use_RWA = 1

    #A+C Coupling
    if use_RWA:
        # with RWA
        HI_JC = g * (a.dag() * sm + a * sm.dag())
    else:
        # without RWA
        HI_JC = g * (a.dag() + a) * (sm + sm.dag())

    #Total
    H_JC = HA + HC + HI_JC

    #####################
    # Calc. JC analytical – by A.Colla    
    #####################

    omega_a = spl_static
    # new detuning
    delta = omega_a-omega_1   
    ## ground state Rabi freq.
    om = np.sqrt(delta**2+eta_1**2*Omega**2)
    #
    # Evaluate observables
    #
    a  = destroy(N)

    #Spin freq
    spl_l = []

    # Populations
    rho00bas_l =[]
    n_vec = np.arange(0, N, 1)
    kb = np.log((1+nbar)/nbar)/omega_1

    for j in range(len(tlist)):
        t=tlist[j]
        ###
        # Calculating the splitting
        ###
        ph = np.exp(1j*delta*t/2)
        ddn = np.sqrt(delta**2 + n_vec*(eta_1*Omega)**2)
        cn = ph*(np.cos(ddn*t/2)-1j*(delta/ddn)*np.sin(ddn*t/2))
        cdotn = -(n_vec*(eta_1*Omega)**2/(2*ddn))*ph*np.sin(ddn*t/2)

        ddn1 = np.sqrt(delta**2 + (n_vec+1)*(eta_1*Omega)**2)
        cn1 = ph*(np.cos(ddn1*t/2)-1j*(delta/ddn1)*np.sin(ddn1*t/2))
        cdotn1 = -((n_vec+1)*(eta_1*Omega)**2/(2*ddn1))*ph*np.sin(ddn1*t/2)

        z = 1-np.exp(-kb*omega_1)
        gam_i = cn*cn1*np.exp(-kb*omega_1*n_vec)
        gam = z*np.sum(gam_i)

        gamd_i = (cdotn*cn1 + cn*cdotn1)*np.exp(-kb*omega_1*n_vec)
        gamdot = z*np.sum(gamd_i)

        gg = gamdot/gam
        spl = omega_a - np.imag(gg)
        spl_l.append(spl)

        ###
        # Calculating the dynamic
        ###
        ph = np.exp(1j*delta*t/2)
        ddn = np.sqrt(delta**2 + n_vec*(eta_1*Omega)**2)
        cn = ph*(np.cos(ddn*t/2)-1j*(delta/ddn)*np.sin(ddn*t/2))

        ddn1 = np.sqrt(delta**2 + (n_vec+1)*(eta_1*Omega)**2)
        cn1 = ph*(np.cos(ddn1*t/2)-1j*(delta/ddn1)*np.sin(ddn1*t/2))

        z = 1-np.exp(-kb*omega_1)
        alpha_i = np.conjugate(cn)*cn*np.exp(-kb*omega_1*n_vec)
        alpha = z*np.sum(alpha_i)

        beta_i = np.conjugate(cn1)*cn1*np.exp(-kb*omega_1*n_vec)
        beta = z*np.sum(beta_i)

        rho00bas = rho_s_0[0,0]*(alpha+beta-1) + 1 - alpha
        rho00bas_l.append(rho00bas)

    spl_l = np.array(spl_l)
    rho00bas_l = np.array(rho00bas_l)

    #####################
    # Evolve and calculate expectation values    
    #####################
    lbl=["JC", "Trapped Ion"]
    s_xyz_models=[]
    Larmor_est=[]
    inst_models=[]
    i=0
    for H in [H_JC, H_TI]:
        if verbose:
            print("-------------------")
            print(lbl[i]+" Simulation")
            print("-------------------")
        output = mesolve(H, rho_0, tlist, [],[])
        if verbose: print("Eval. done.")
        prop_l_S, m_values_S=qc.trace_spin_props(output, ptrace_sel=[0], verbose = False)
        prop_l_M, m_values_M=qc.trace_motional_props(output, ptrace_sel=[1], verbose = False)
        if verbose: print("State det. done.")
        s_xyz_l=[]
        for j in range(len(tlist)):
            rho_s = output.states[j].ptrace([0])
            rho_m = output.states[j].ptrace([1])
            s_xyz = [expect(sigmax(), rho_s), expect(sigmay(), rho_s), expect(sigmaz(), rho_s)]
            s_xyz_l.append(s_xyz)
        s_xyz_l = np.array(s_xyz_l)
        s_xyz_l = np.transpose(s_xyz_l)
        
        if H == H_TI:
            s_xyz_l = qc_thermo.basis_trans(s_xyz_l, omega_z, Omega)
            
        ###
        # Plot results
        ###
        lbls=["qutip s_x","qutip s_y","qutip s_z"]
        clrs=['Black','Grey','Lightgrey']
        if verbose:
            plt.rcParams["figure.figsize"] = (6,4)
            fig, ax = plt.subplots(2, 1, gridspec_kw={'height_ratios': [.5,.5]}, sharex=True)
            s_xyz_models.append(s_xyz_l)
            for j in [0,1,2]:
                ax[0].plot(tlist,s_xyz_l[j], ls='', label=lbls[j], marker='o', ms=3, color=clrs[j], alpha=0.5)
            ax[0].plot(tlist, (s_xyz_l[0]**2+s_xyz_l[1]**2+s_xyz_l[2]**2)**0.5, label='JC s_z - analytical', lw=3., ls='--', color='Black')
            ax[0].legend(loc=(0.975,0.25))
            ax[0].set_ylabel("Spin ampl.")
            ax[0].set_ylim(-1.05,1.05)

       
        #
        # Array with bare frequency
        #
        bare_l=np.empty([len(tlist)])
        bare_l.fill(1)

        if verbose:
            ax[1].plot(tlist, bare_l, label='Free Atom/Spin', ls='-', lw=2., color='Lightgrey')
            ax[1].plot(tlist, spl_l/spl_static, label='JC analytical', lw=3., ls='-', color='Black')


        r_zeros_l=[]
        t_zeros_l=[]
        lngths=[]
        for j in [0,1]:
                t_zeros, r_zeros = qc_thermo.analyse_dyn_zero_crossing(tlist, np.gradient(s_xyz_l[j]), norm_freq = spl_static, verbose=False)
                t_zeros_l.append(t_zeros)
                r_zeros_l.append(r_zeros)
                meanQutip=np.mean(r_zeros)
                lngths.append(len(t_zeros))
                varQutip=np.var(r_zeros)
                #txt+=" var. = "+str(round(varQutip,4))
                #ax[1].plot(t_zeros, r_zeros, ls='-', lw=1., marker='o', ms=2., label='Zero '+lbls[j], alpha=.5, color=clrs[j])
        min_len=np.min(lngths)

        x=[]
        y=[]
        y_err=[]

        for j in range(min_len):
            t_zeros=[t_zeros_l[0][j],t_zeros_l[1][j]]
            r_zeros=[r_zeros_l[0][j],r_zeros_l[1][j]]
            x.append(np.mean(t_zeros))
            y.append(np.mean(r_zeros))
            y_err.append((((np.std(r_zeros)/np.sqrt(2*2))**2)**0.5)/2)
        if verbose: ax[1].errorbar(x,y,y_err, label='Avg.(Zeros(sx, sy))', ls='--', marker='o', ms=4, color='black')
        res=np.array([x,y,y_err])
        Larmor_est.append(res)
        ###
        # cmpare analytical and numerical ideals
        ###
        omega_of_t_pure=qc_thermo.calc_omega_of_t(tlist, s_xyz_l[0], s_xyz_l[1])
        inst_models.append(omega_of_t_pure/spl_static)
        if verbose:
            ax[1].plot(tlist,omega_of_t_pure/spl_static, label='Instant. freq.(sx, sy)', color='grey', ls='--', lw=3, alpha=1.)       
            ax[1].legend(loc=(0.975,0.25))
            ax[1].set_xlabel("Coupling duration (µs)")
            ax[1].set_ylabel("Norm. Larmor freq.")
            ax[1].set_ylim(0.8,1.2)
            plt.show()
        i+=1
    
    if verbose:
        print("-------------------")
        print(" Model differences ")
        print("-------------------")
        plt.rcParams["figure.figsize"] = (6,4)
        fig, ax = plt.subplots(2, 1, gridspec_kw={'height_ratios': [.5,.5]}, sharex=True)
        for j in [0,1,2]:
                ax[0].plot(tlist, (s_xyz_models[1][j]-s_xyz_models[0][j]), ls='', label='TI-JC –'+lbls[j], marker='o', ms=3, color=clrs[j], alpha=0.5)
        ax[0].legend(loc=(0.975,0.25))
        ax[0].set_ylabel("Delta(Spin ampl.)")
        #ax[0].set_ylim(-1.05,1.05)
        ax[1].errorbar(Larmor_est[0][0],Larmor_est[1][1]-Larmor_est[0][1], Larmor_est[1][2], label='Avg.(Zeros(sx, sy))', ls='', marker='o', ms=4, color='black')
        ax[1].plot(tlist, tlist*0, lw=3., ls='--', color='Black')
        #ax[1].set_ylim(-.2,.2)
        ax[1].set_ylabel("Delta(Norm. Larmor freq.)")
        ax[1].set_xlabel("Coupling duration (µs)")
        plt.show()
    return tlist, s_xyz_models, Larmor_est, inst_models

tlist, s_xyz_models, Larmor_est, inst_models=JCvsTI(state='ud', nbar=0.001, Omega_frac=1/4., verbose=True)

# %% [code]
########
# Save data
########

import time 
res=np.array([tlist, s_xyz_models])
filename='sim_data_suppl_'+time.strftime('%Y_%m_%d_%H_%M')
print(filename)
np.save(filename, res)

# %% [markdown]
## Plot simulation results

# %% [markdown]
### Suppl. Figure 1

# %% [code]
print("--------------------")
print(" Paper Figures – S1 ")
print("--------------------")

qc_thermo.my_fig_format(form=1, scl=1.0)

res=np.load("sim_data_suppl_2025_01_21_15_18.npy", allow_pickle=True)
tlist, s_xyz_models = res

clrs=[qc_thermo.UNIDarkgrey,qc_thermo.UNIMidGray, "Black"]
plt.rcParams["figure.figsize"] = (3.4,3.4)
fig, ax = plt.subplots(3, 1, gridspec_kw={'height_ratios': [.5,.5,.25]}, sharex=True)
for j in [0,1,2]:
        ax[0].plot(tlist, s_xyz_models[0][j], ls='-', marker='', ms=3, color=clrs[j], alpha=1)
for j in [0,1,2]:
        ax[1].plot(tlist, s_xyz_models[1][j], ls='-', marker='', ms=3, color=clrs[j], alpha=1)
for j in [0,1,2]:
        ax[2].plot(tlist, (s_xyz_models[1][j]-s_xyz_models[0][j]), ls='-',  marker='', ms=3, color=clrs[j], alpha=1)
ax[0].set_ylabel("Ampl.(JC)")
ax[1].set_ylabel("Ampl.(TI)")
ax[2].set_ylabel("Diff.(TI-JC)")
ax[0].set_ylim(-1.05,1.05)
ax[1].set_ylim(-1.05,1.05)
ax[2].set_ylim(-.35,.35)
ax[2].set_xlabel("Coupling duration (µs)")
plt.tight_layout()
#plt.savefig("FigS1.png")
plt.show()

# %% [markdown]
### Suppl. Figure 2

# %% [code]
res=np.load("sim_data_suppl_2025_01_21_15_18.npy", allow_pickle=True)

tlist, s_xyz_models = res

plt.rcParams["figure.figsize"] = (3.4,2.1)
fig, ax = plt.subplots(2, 1, gridspec_kw={'height_ratios': [.5,.5]}, sharex=True)

def select_sub_set(tlist, sxy_l, sel=[120,4]):
    ts=[]
    sx=[]
    sy=[]
    sz=[]
    for i in range(0, sel[0], sel[1]):
        ts.append(tlist[i])
        sx.append(sxy_l[0][i])
        sy.append(sxy_l[1][i])
        sz.append(sxy_l[2][i])

    ts=np.array(ts)
    sx=np.array(sx)
    sy=np.array(sy)
    sz=np.array(sz)
    return ts, [sx, sy, sz]

sel=[235,2]
ts, sxyz = select_sub_set(tlist, s_xyz_models[1], sel=sel)
ts, JC_sxyz = select_sub_set(tlist, s_xyz_models[0], sel=sel)

r1=50
r2=500
Npts=len(ts)
print("Npts", Npts)
print("Nrep top", r1)
t_exp=0.010 #s
print("Data taking (min):", 3*(Npts*r1*t_exp+0.5*Npts)/60)
print("Nrep bottom", r2)
print("Data taking (min):", 3*(Npts*r2*t_exp+0.5*Npts)/60)

for j in [0,1,2]:
    y,yerr=qc_thermo.gen_sigma(sxyz[j],r1)
    ax[0].errorbar(ts,y,yerr, ls='', marker='o', ms=3, color=clrs[j], alpha=0.5)
    ax[0].plot(ts,JC_sxyz[j], ls='-', marker='', ms=3, color=clrs[j], alpha=0.5)
    #ax[1].errorbar(ts,JC_sxyz[j]-y,yerr, ls='', marker='o', ms=3, color=clrs[j], alpha=0.5)
for j in [0,1,2]:
    y,yerr=qc_thermo.gen_sigma(sxyz[j],r2)
    ax[1].errorbar(ts,y,yerr, ls='', marker='o', ms=3, color=clrs[j], alpha=0.5)
    ax[1].plot(ts,JC_sxyz[j], ls='-', marker='', ms=3, color=clrs[j], alpha=0.5)
    #ax[3].errorbar(ts,JC_sxyz[j]-y,yerr, ls='', marker='o', ms=3, color=clrs[j], alpha=0.5)
ax[0].set_ylabel("Ampl.")
ax[1].set_ylabel("Ampl.")

ax[0].set_ylim(-1.05,1.05)
ax[1].set_ylim(-1.05,1.05)
ax[1].set_xlabel("Coupling duration (µs)")
plt.tight_layout()
#plt.savefig("FigS2.png")
plt.show()

# %% [code]
